# Supplementary material for: A haplotype-resolved chromatin landscape connects cis-regulatory variants to trait variation in Citrus
Source: BMC Genomics. 2025 Oct 30;26:978. doi: 10.1186/s12864-025-12137-0 (PMC12577126; doi:10.1186/s12864-025-12137-0)
Supplement: Supplementary file 1 — Supplementary Material 1. [file 12864_2025_12137_MOESM1_ESM.xlsx]

## Sheet: Table S1
Summary of ATAC and ChIP-seq Peak Calling
Method	Number of reads aligned	Number of peaks Identified	Length of peaks	Average coverage of peaks	Fraction of Reads in Peaks (FRIP)
ATAC-Genrich	6665682	9171	7353767	38.4969	0.13
ATAC-MACS2	6665682	31191	10421326	30.2719	0.16
H3K4me3	9831081	8694	8130473	16.2193	0.18
H3K36me3	8283065	7203	10454222	12.7954	0.22
H3K56ac	6280086	5647	4265262	12.5688	0.18
H3K27me3	7793640	4815	7977625	12.6065	0.12
Table S1. Coordinates of all ACRs detected in the 'Fairchild' genome. ACRs are classified as genic (overlapping gene body),proximal (within 2 Kb of nearest gene), and distal ( > 3 Kb of nearest gene). ACRs are further classified based on whether they have sufficient read coverage and polymorphism to detect allele-specificity (Geneiase), and whether they show significant allele-specificity (allele…

## Sheet: Table S2
ACRs identified in Fairchild genome
Chromsome	start	end	peak id	Distance Class	Type
chr1	292	9748	peak_0	Distal	All
chr1	9878	10082	peak_1	Distal	All
chr1	13843	18648	peak_2	Distal	All
chr1	18926	20073	peak_3	Distal	All
chr1	20235	31141	peak_4	Distal	All
chr1	31675	33184	peak_5	Distal	All
chr1	34494	34604	peak_6	Distal	All
chr1	35648	35779	peak_7	Distal	All
chr1	37276	37402	peak_8	Distal	All
chr1	37785	38221	peak_9	Distal	All
chr1	39731	40198	peak_10	Distal	All
chr1	40455	40642	peak_11	Distal	All
chr1	41248	41726	peak_12	Distal	All
chr1	41934	44558	peak_13	Distal	All
chr1	44681	44791	peak_14	Distal	All
chr1	45702	45830	peak_15	Distal	All
chr1	48417	49101	peak_16	Distal	All
chr1	49228	78391	peak_17	Distal	All
chr1	454268	455166	peak_33	Distal	All
chr1	525433	525747	peak_41	Distal	All
chr1	525932	526319	peak_42	Distal	All
chr1	826286	826886	peak_61	Distal	Geneiase
chr1	1108879	1109141	peak_72	Distal	All
chr1	1292129	1293028	peak_84	Distal	All
chr1	1455677	1456180	peak_86	Distal	All
chr1	1488383	1489208	peak_92	Distal	All
chr1	1489363	1490884	peak_93	Distal	Geneiase
chr1	1491273	1492808	peak_94	Distal	Geneiase
chr1	1494112	1495143	peak_95	Distal	Allele-specific
chr1	1587224	1587508	peak_108	Distal	Geneiase
chr1	2734133	2734932	peak_148	Distal	Geneiase
chr1	2755956	2756563	peak_150	Distal	Geneiase
chr1	2916333	2916881	peak_155	Distal	All
chr1	3305627	3306774	peak_164	Distal	Geneiase
chr1	3309592	3310285	peak_165	Distal	All
chr1	3324690	3325811	peak_166	Distal	Geneiase
chr1	3503015	3503491	peak_173	Distal	All
chr1	3504103	3504898	peak_174	Distal	All
chr1	3896104	3896433	peak_200	Distal	Geneiase
chr1	3941608	3942506	peak_207	Distal	Geneiase
chr1	3942818	3943637	peak_208	Distal	All
chr1	4138802	4139386	peak_226	Distal	Geneiase
chr1	4148791	4149417	peak_231	Distal	All
chr1	4182513	4182822	peak_236	Distal	Geneiase
chr1	4184866	4185159	peak_237	Distal	Geneiase
chr1	4204476	4205353	peak_241	Distal	Geneiase
chr1	4208347	4210709	peak_242	Distal	Geneiase
chr1	4349251	4350182	peak_251	Distal	All
chr1	4400863	4402685	peak_256	Distal	All
chr1	4403305	4404389	peak_257	Distal	All
chr1	4545789	4546331	peak_265	Distal	All
chr1	4620445	4621206	peak_269	Distal	Geneiase
chr1	4726787	4727293	peak_277	Distal	Geneiase
chr1	5028651	5029271	peak_291	Distal	All
chr1	5191758	5192806	peak_302	Distal	All
chr1	5196278	5196687	peak_303	Distal	All
chr1	5213303	5214033	peak_304	Distal	All
chr1	5214190	5214638	peak_305	Distal	All
chr1	5317025	5317959	peak_314	Distal	Geneiase
chr1	5492656	5493077	peak_327	Distal	Geneiase
chr1	5650036	5650474	peak_333	Distal	Geneiase
chr1	5651401	5651957	peak_334	Distal	Geneiase
chr1	5653217	5653841	peak_335	Distal	All
chr1	5674582	5675451	peak_336	Distal	All
chr1	5777404	5778666	peak_346	Distal	All
chr1	5780636	5781082	peak_347	Distal	All
chr1	5782747	5783360	peak_348	Distal	All
chr1	5784244	5785339	peak_349	Distal	All
chr1	5785508	5785745	peak_350	Distal	All
chr1	5785903	5787696	peak_351	Distal	All
chr1	5952945	5954220	peak_356	Distal	Geneiase
chr1	5954886	5956119	peak_357	Distal	Geneiase
chr1	5956228	5957680	peak_358	Distal	Geneiase
chr1	6580849	6581457	peak_374	Distal	All
chr1	7157481	7157901	peak_398	Distal	All
chr1	7159794	7160349	peak_399	Distal	All
chr1	7509501	7510693	peak_410	Distal	All
chr1	7511614	7512191	peak_411	Distal	All
chr1	7517272	7518011	peak_412	Distal	All
chr1	7648339	7648689	peak_418	Distal	All
chr1	7670240	7671183	peak_419	Distal	Geneiase
chr1	7673319	7674747	peak_420	Distal	Geneiase
chr1	7755520	7755907	peak_424	Distal	All
chr1	7892230	7893285	peak_428	Distal	All
chr1	8171043	8171769	peak_436	Distal	All
chr1	8411158	8411539	peak_440	Distal	All
chr1	8412889	8414001	peak_441	Distal	All
chr1	8584941	8585111	peak_445	Distal	All
chr1	8643416	8643965	peak_446	Distal	Geneiase
chr1	8683921	8684632	peak_449	Distal	All
chr1	9076085	9076501	peak_461	Distal	All
chr1	9393074	9393549	peak_464	Distal	All
chr1	9401172	9401472	peak_468	Distal	All
chr1	9401686	9402198	peak_469	Distal	All
chr1	9790003	9790923	peak_477	Distal	All
chr1	9912737	9913159	peak_479	Distal	All
chr1	9971234	9971937	peak_482	Distal	Geneiase
chr1	10082149	10082743	peak_487	Distal	All
chr1	10104171	10104757	peak_488	Distal	All
chr1	10292866	10293226	peak_491	Distal	All
chr1	11471804	11472632	peak_499	Distal	All
chr1	12988765	12989144	peak_506	Distal	All
chr1	14410812	14411407	peak_511	Distal	All
chr1	15112598	15113006	peak_518	Distal	Geneiase
chr1	15268245	15268671	peak_521	Distal	All
chr1	15399526	15400200	peak_524	Distal	Geneiase
chr1	15664367	15664726	peak_527	Distal	All
chr1	15664898	15665202	peak_528	Distal	All
chr1	16532182	16532541	peak_532	Distal	Geneiase
chr1	16785494	16785805	peak_535	Distal	All
chr1	16792557	16792830	peak_536	Distal	All
chr1	16792997	16793286	peak_537	Distal	All
chr1	16855444	16855846	peak_538	Distal	All
chr1	16855947	16856251	peak_539	Distal	All
chr1	17178526	17179479	peak_548	Distal	All
chr1	17179655	17180372	peak_549	Distal	All
chr1	17223064	17223653	peak_550	Distal	All
chr1	17224023	17225012	peak_551	Distal	All
chr1	17225300	17225453	peak_552	Distal	All
chr1	17232153	17232603	peak_553	Distal	All
chr1	18415773	18416134	peak_572	Distal	All
chr1	18497672	18498322	peak_574	Distal	Geneiase
chr1	18579096	18579561	peak_576	Distal	All
chr1	18637456	18637704	peak_581	Distal	All
chr1	18829840	18830553	peak_588	Distal	All
chr1	18931065	18931590	peak_597	Distal	Geneiase
chr1	18935519	18936410	peak_598	Distal	Geneiase
chr1	19286648	19287355	peak_605	Distal	All
chr1	19288083	19289033	peak_606	Distal	Geneiase
chr1	19328591	19329052	peak_614	Distal	Geneiase
chr1	19864050	19864709	peak_623	Distal	Geneiase
chr1	19930214	19930536	peak_625	Distal	Geneiase
chr1	19930753	19931180	peak_626	Distal	Geneiase
chr1	20010428	20011517	peak_630	Distal	All
chr1	20092643	20093578	peak_633	Distal	All
chr1	20352534	20353165	peak_642	Distal	All
chr1	20362257	20362571	peak_643	Distal	All
chr1	20490941	20491434	peak_651	Distal	All
chr1	20637956	20639235	peak_656	Distal	All
chr1	20649052	20649598	peak_658	Distal	All
chr1	20652685	20653049	peak_659	Distal	All
chr1	20653183	20653434	peak_660	Distal	All
chr1	20798219	20798757	peak_662	Distal	All
chr1	20812713	20813299	peak_665	Distal	All
chr1	20939107	20939532	peak_671	Distal	All
chr1	21346456	21346956	peak_680	Distal	Geneiase
chr1	21353900	21354537	peak_681	Distal	Geneiase
chr1	21565560	21566041	peak_689	Distal	All
chr1	21584790	21585155	peak_690	Distal	All
chr1	21748489	21749015	peak_692	Distal	All
chr1	22393812	22394534	peak_705	Distal	All
chr1	22429220	22429593	peak_706	Distal	All
chr1	22688902	22689520	peak_707	Distal	Geneiase
chr1	22797897	22798814	peak_716	Distal	All
chr1	22914197	22915274	peak_721	Distal	All
chr1	23095202	23095702	peak_729	Distal	All
chr1	23170701	23171018	peak_737	Distal	Geneiase
chr1	23180164	23181389	peak_739	Distal	Geneiase
chr1	23220218	23221003	peak_741	Distal	All
chr1	23541712	23542156	peak_757	Distal	All
chr1	23873898	23874447	peak_777	Distal	All
chr1	24364411	24365071	peak_802	Distal	All
chr1	24436384	24437221	peak_804	Distal	Geneiase
chr1	24538669	24539112	peak_806	Distal	All
chr1	24637137	24637829	peak_815	Distal	Geneiase
chr1	24715418	24715847	peak_822	Distal	All
chr1	24746632	24747273	peak_828	Distal	All
chr1	24843798	24844419	peak_839	Distal	All
chr1	24879757	24880036	peak_841	Distal	All
chr1	25000058	25000599	peak_853	Distal	Geneiase
chr1	25079293	25080054	peak_859	Distal	Geneiase
chr1	25221759	25224008	peak_867	Distal	Geneiase
chr1	25357617	25358288	peak_875	Distal	Geneiase
chr1	25538699	25539753	peak_884	Distal	Geneiase
chr1	25812698	25813232	peak_907	Distal	Geneiase
chr1	25901934	25902392	peak_915	Distal	Geneiase
chr1	26150948	26151843	peak_931	Distal	All
chr1	26163005	26163633	peak_935	Distal	All
chr1	26163763	26164647	peak_936	Distal	All
chr1	26165045	26165834	peak_937	Distal	All
chr1	26166284	26167252	peak_938	Distal	All
chr1	26167413	26167852	peak_939	Distal	All
chr1	26177172	26177775	peak_940	Distal	All
chr1	26287281	26287678	peak_949	Distal	All
chr1	26552587	26553183	peak_967	Distal	Geneiase
chr1	26795912	26796399	peak_973	Distal	All
chr1	26796673	26797042	peak_974	Distal	All
chr1	26797584	26798072	peak_975	Distal	All
chr1	27068506	27069088	peak_989	Distal	All
chr1	27069765	27071218	peak_990	Distal	Geneiase
chr1	27191267	27191953	peak_999	Distal	All
chr1	27239264	27239703	peak_1004	Distal	All
chr1	27295289	27295859	peak_1008	Distal	All
chr1	27432065	27432531	peak_1015	Distal	All
chr1	27549391	27549961	peak_1021	Distal	Geneiase
chr1	27845156	27846061	peak_1037	Distal	All
chr1	27941809	27942295	peak_1041	Distal	All
chr1	28054047	28054310	peak_1050	Distal	All
chr1	28074506	28075430	peak_1051	Distal	Geneiase
chr1	28112485	28113018	peak_1057	Distal	Geneiase
chr1	28193906	28194440	peak_1061	Distal	All
chr1	28467005	28467386	peak_1072	Distal	All
chr1	28551635	28552063	peak_1076	Distal	All
chr1	28700526	28701789	peak_1079	Distal	All
chr1	29028054	29028512	peak_1099	Distal	Geneiase
chr1	29030950	29031444	peak_1100	Distal	Geneiase
chr1	29357621	29358437	peak_1113	Distal	All
chr2	6751	7357	peak_1114	Distal	All
chr2	7967	8108	peak_1115	Distal	All
chr2	8270	12893	peak_1116	Distal	All
chr2	15467	16096	peak_1117	Distal	All
chr2	19177	20818	peak_1118	Distal	All
chr2	23137	25590	peak_1119	Distal	All
chr2	25861	28541	peak_1120	Distal	All
chr2	28672	29746	peak_1121	Distal	All
chr2	188772	189333	peak_1124	Distal	All
chr2	265555	266730	peak_1125	Distal	All
chr2	451732	452187	peak_1135	Distal	All
chr2	779049	779492	peak_1143	Distal	All
chr2	1577808	1578441	peak_1158	Distal	All
chr2	1706065	1706760	peak_1159	Distal	All
chr2	1732535	1732912	peak_1160	Distal	All
chr2	1733493	1733901	peak_1161	Distal	All
chr2	1751381	1752022	peak_1166	Distal	All
chr2	1753065	1754074	peak_1167	Distal	All
chr2	1754216	1755295	peak_1168	Distal	All
chr2	1850610	1850820	peak_1175	Distal	All
chr2	1850998	1851207	peak_1176	Distal	All
chr2	1854260	1854778	peak_1177	Distal	All
chr2	1854994	1855567	peak_1178	Distal	All
chr2	1855851	1856615	peak_1179	Distal	Geneiase
chr2	1939748	1940241	peak_1181	Distal	All
chr2	1941424	1942179	peak_1182	Distal	All
chr2	1975353	1975880	peak_1184	Distal	All
chr2	2319627	2320119	peak_1198	Distal	All
chr2	2393268	2393626	peak_1199	Distal	All
chr2	2407821	2408658	peak_1200	Distal	All
chr2	2454758	2455343	peak_1201	Distal	All
chr2	3036945	3037252	peak_1210	Distal	All
chr2	3113987	3115164	peak_1214	Distal	All
chr2	3546707	3547708	peak_1223	Distal	All
chr2	3552421	3552778	peak_1224	Distal	All
chr2	3796347	3796749	peak_1227	Distal	All
chr2	4011129	4011867	peak_1238	Distal	All
chr2	4013778	4014872	peak_1239	Distal	All
chr2	4024225	4024815	peak_1240	Distal	All
chr2	4095031	4095502	peak_1242	Distal	All
chr2	4097751	4098034	peak_1243	Distal	All
chr2	4099056	4099608	peak_1244	Distal	All
chr2	4360403	4361048	peak_1254	Distal	All
chr2	4427317	4427675	peak_1255	Distal	All
chr2	4907180	4907796	peak_1273	Distal	All
chr2	5294145	5294428	peak_1282	Distal	All
chr2	5343466	5344000	peak_1285	Distal	All
chr2	5366505	5367489	peak_1287	Distal	All
chr2	5429026	5429317	peak_1292	Distal	All
chr2	5430114	5431175	peak_1293	Distal	All
chr2	5479948	5480251	peak_1294	Distal	All
chr2	5774937	5775467	peak_1310	Distal	Geneiase
chr2	5780374	5781172	peak_1311	Distal	Geneiase
chr2	6607995	6608757	peak_1329	Distal	Geneiase
chr2	6609028	6609817	peak_1330	Distal	Geneiase
chr2	6758780	6759502	peak_1334	Distal	Geneiase
chr2	6760028	6760622	peak_1335	Distal	Geneiase
chr2	7080756	7081559	peak_1340	Distal	Geneiase
chr2	7082562	7083442	peak_1341	Distal	Geneiase
chr2	7167009	7168005	peak_1346	Distal	Geneiase
chr2	7270209	7270558	peak_1348	Distal	Geneiase
chr2	7392395	7392655	peak_1351	Distal	All
chr2	7392874	7393519	peak_1352	Distal	Geneiase
chr2	7903925	7904278	peak_1368	Distal	All
chr2	8322100	8322642	peak_1373	Distal	Geneiase
chr2	8467899	8468296	peak_1379	Distal	Geneiase
chr2	8468562	8469126	peak_1380	Distal	Geneiase
chr2	8572601	8572926	peak_1384	Distal	All
chr2	8573062	8573962	peak_1385	Distal	Geneiase
chr2	8576423	8577014	peak_1386	Distal	Geneiase
chr2	8930594	8931126	peak_1398	Distal	All
chr2	9437937	9438422	peak_1412	Distal	Geneiase
chr2	9440821	9441790	peak_1413	Distal	Geneiase
chr2	9441919	9442721	peak_1414	Distal	Geneiase
chr2	10069660	10070268	peak_1419	Distal	All
chr2	11189456	11189599	peak_1421	Distal	All
chr2	11910611	11911046	peak_1425	Distal	All
chr2	16373228	16373574	peak_1430	Distal	All
chr2	18131859	18132228	peak_1435	Distal	All
chr2	18664019	18664603	peak_1438	Distal	All
chr2	19552657	19553330	peak_1440	Distal	All
chr2	20622561	20622994	peak_1443	Distal	All
chr2	23237587	23237872	peak_1447	Distal	All
chr2	24906521	24906977	peak_1456	Distal	All
chr2	25566020	25566552	peak_1459	Distal	All
chr2	27558602	27559363	peak_1465	Distal	Geneiase
chr2	27561207	27561582	peak_1466	Distal	Geneiase
chr2	28744788	28745368	peak_1508	Distal	Geneiase
chr2	28802438	28802703	peak_1520	Distal	Geneiase
chr2	28856499	28856802	peak_1523	Distal	Geneiase
chr2	29070673	29071112	peak_1529	Distal	Geneiase
chr2	30302561	30303416	peak_1584	Distal	Geneiase
chr2	30305375	30307253	peak_1585	Distal	Geneiase
chr2	30605725	30606147	peak_1589	Distal	Geneiase
chr2	31350513	31350858	peak_1594	Distal	All
chr2	31542683	31543115	peak_1595	Distal	Geneiase
chr2	31697804	31698785	peak_1599	Distal	Geneiase
chr2	32166509	32167512	peak_1616	Distal	Geneiase
chr2	32402977	32404288	peak_1623	Distal	Geneiase
chr2	32501838	32502743	peak_1632	Distal	Geneiase
chr2	32503056	32504570	peak_1633	Distal	Geneiase
chr2	32505031	32505795	peak_1634	Distal	Geneiase
chr2	32537747	32538526	peak_1636	Distal	Geneiase
chr2	32548468	32549120	peak_1637	Distal	Geneiase
chr2	32550069	32550555	peak_1638	Distal	Geneiase
chr2	32579082	32579751	peak_1639	Distal	Geneiase
chr2	32645806	32646406	peak_1645	Distal	Geneiase
chr2	33546884	33547319	peak_1673	Distal	All
chr2	33547511	33548885	peak_1674	Distal	Geneiase
chr2	33549712	33550292	peak_1675	Distal	Geneiase
chr2	33551271	33552068	peak_1676	Distal	Geneiase
chr2	33578500	33579373	peak_1680	Distal	Geneiase
chr2	33803815	33804563	peak_1694	Distal	Geneiase
chr2	33868759	33869506	peak_1700	Distal	Geneiase
chr2	34262912	34263264	peak_1712	Distal	All
chr2	34362755	34364022	peak_1714	Distal	Geneiase
chr2	34364642	34365336	peak_1715	Distal	Geneiase
chr2	34366620	34367190	peak_1716	Distal	Geneiase
chr2	34385500	34386234	peak_1717	Distal	Geneiase
chr2	34386916	34387700	peak_1718	Distal	Geneiase
chr2	34392135	34392671	peak_1719	Distal	Geneiase
chr2	34704219	34704641	peak_1738	Distal	Geneiase
chr2	34771101	34771430	peak_1742	Distal	Geneiase
chr2	34845398	34845739	peak_1745	Distal	Geneiase
chr2	34920086	34920398	peak_1747	Distal	Geneiase
chr2	35233656	35233988	peak_1760	Distal	Geneiase
chr2	35394052	35394458	peak_1767	Distal	All
chr2	35394741	35395327	peak_1768	Distal	Geneiase
chr2	36092011	36092556	peak_1780	Distal	Geneiase
chr2	36104618	36105409	peak_1781	Distal	Geneiase
chr2	36224963	36225585	peak_1783	Distal	Geneiase
chr2	36261062	36261732	peak_1784	Distal	Geneiase
chr2	36285913	36287197	peak_1785	Distal	Geneiase
chr2	36287367	36288018	peak_1786	Distal	Geneiase
chr2	36297647	36298149	peak_1789	Distal	Geneiase
chr2	36535519	36535963	peak_1803	Distal	Geneiase
chr2	36902846	36903355	peak_1810	Distal	Geneiase
chr2	37137922	37138408	peak_1828	Distal	Geneiase
chr2	37150827	37151573	peak_1831	Distal	Geneiase
chr2	37151939	37152417	peak_1832	Distal	Geneiase
chr2	37466709	37467259	peak_1840	Distal	Geneiase
chr2	37621214	37621773	peak_1853	Distal	Geneiase
chr2	37622180	37622688	peak_1854	Distal	Geneiase
chr2	37677818	37678178	peak_1856	Distal	Geneiase
chr2	37876624	37877214	peak_1871	Distal	Geneiase
chr2	37908190	37909132	peak_1876	Distal	Geneiase
chr2	38113982	38114371	peak_1891	Distal	Geneiase
chr2	38236762	38237290	peak_1903	Distal	Geneiase
chr2	38446803	38447097	peak_1913	Distal	Geneiase
chr2	38834647	38835136	peak_1947	Distal	Geneiase
chr2	39258312	39258974	peak_1974	Distal	Geneiase
chr2	39265273	39266225	peak_1977	Distal	Geneiase
chr2	39320301	39320825	peak_1980	Distal	Geneiase
chr2	39400099	39401175	peak_1990	Distal	Geneiase
chr2	39485354	39486360	peak_2009	Distal	Geneiase
chr2	39545876	39546834	peak_2015	Distal	Geneiase
chr2	39914382	39915096	peak_2026	Distal	Geneiase
chr2	39915236	39916206	peak_2027	Distal	Geneiase
chr2	40246396	40246739	peak_2053	Distal	Geneiase
chr2	41039422	41039694	peak_2091	Distal	All
chr2	41398415	41400063	peak_2118	Distal	Geneiase
chr2	42089570	42090063	peak_2168	Distal	Geneiase
chr2	42090654	42092130	peak_2169	Distal	Geneiase
chr3	55027	55800	peak_2170	Distal	All
chr3	57075	57785	peak_2171	Distal	Geneiase
chr3	58732	62028	peak_2172	Distal	Geneiase
chr3	165395	165763	peak_2177	Distal	Geneiase
chr3	232515	233168	peak_2182	Distal	Geneiase
chr3	246683	248037	peak_2184	Distal	Geneiase
chr3	248184	249776	peak_2185	Distal	Geneiase
chr3	490679	491189	peak_2200	Distal	Geneiase
chr3	520361	521075	peak_2202	Distal	Geneiase
chr3	537723	538931	peak_2207	Distal	Geneiase
chr3	579150	579433	peak_2208	Distal	Geneiase
chr3	656387	657782	peak_2217	Distal	Geneiase
chr3	676894	677973	peak_2219	Distal	Geneiase
chr3	679024	679606	peak_2220	Distal	Geneiase
chr3	679735	680654	peak_2221	Distal	Geneiase
chr3	792195	792632	peak_2227	Distal	Geneiase
chr3	793109	793858	peak_2228	Distal	Allele-specific
chr3	794010	794703	peak_2229	Distal	All
chr3	1037622	1038164	peak_2250	Distal	Geneiase
chr3	1045628	1046126	peak_2251	Distal	Geneiase
chr3	1056709	1057102	peak_2252	Distal	Geneiase
chr3	1057254	1057766	peak_2253	Distal	Geneiase
chr3	1219119	1219608	peak_2273	Distal	Geneiase
chr3	1633443	1633730	peak_2299	Distal	Geneiase
chr3	2156894	2157265	peak_2338	Distal	Geneiase
chr3	2418535	2419051	peak_2358	Distal	Geneiase
chr3	2773318	2773587	peak_2373	Distal	Geneiase
chr3	2777516	2778119	peak_2374	Distal	Geneiase
chr3	2932843	2933383	peak_2390	Distal	Geneiase
chr3	3016206	3016715	peak_2395	Distal	Geneiase
chr3	3018126	3018518	peak_2396	Distal	All
chr3	3070351	3070802	peak_2405	Distal	Geneiase
chr3	3074823	3075235	peak_2406	Distal	Geneiase
chr3	3631461	3631864	peak_2443	Distal	All
chr3	4004061	4004550	peak_2471	Distal	All
chr3	4012310	4013424	peak_2473	Distal	Geneiase
chr3	4023633	4024029	peak_2476	Distal	All
chr3	4223637	4224074	peak_2483	Distal	Geneiase
chr3	4268298	4269242	peak_2487	Distal	Geneiase
chr3	4509397	4509754	peak_2499	Distal	Geneiase
chr3	4545161	4545903	peak_2500	Distal	Geneiase
chr3	4546340	4546984	peak_2501	Distal	Geneiase
chr3	4559265	4559723	peak_2503	Distal	Geneiase
chr3	4561695	4562202	peak_2504	Distal	Geneiase
chr3	4564411	4565574	peak_2505	Distal	Geneiase
chr3	4575964	4577001	peak_2506	Distal	Geneiase
chr3	4587098	4587769	peak_2507	Distal	Geneiase
chr3	4593240	4593823	peak_2508	Distal	Geneiase
chr3	4594041	4594633	peak_2509	Distal	Geneiase
chr3	5273514	5273786	peak_2529	Distal	All
chr3	5444002	5444549	peak_2534	Distal	Allele-specific
chr3	5446079	5446457	peak_2535	Distal	Geneiase
chr3	5530463	5532180	peak_2542	Distal	Geneiase
chr3	5533395	5534149	peak_2543	Distal	Geneiase
chr3	5585452	5586003	peak_2552	Distal	All
chr3	5594078	5594472	peak_2554	Distal	Geneiase
chr3	5594945	5595517	peak_2555	Distal	Geneiase
chr3	5788149	5788712	peak_2564	Distal	Geneiase
chr3	5796048	5796490	peak_2565	Distal	Allele-specific
chr3	5845755	5846369	peak_2570	Distal	Geneiase
chr3	5890746	5891400	peak_2576	Distal	Geneiase
chr3	5922042	5922829	peak_2578	Distal	Geneiase
chr3	6020605	6021298	peak_2582	Distal	All
chr3	6173135	6173518	peak_2586	Distal	All
chr3	6304346	6304917	peak_2600	Distal	Geneiase
chr3	6397779	6398182	peak_2604	Distal	All
chr3	6478304	6479033	peak_2610	Distal	Geneiase
chr3	6541753	6542274	peak_2618	Distal	All
chr3	6543265	6543819	peak_2619	Distal	Geneiase
chr3	6561496	6562071	peak_2622	Distal	All
chr3	6958212	6958722	peak_2655	Distal	Geneiase
chr3	7021257	7022006	peak_2659	Distal	Geneiase
chr3	7114492	7114710	peak_2662	Distal	All
chr3	7115141	7116285	peak_2663	Distal	Geneiase
chr3	7251772	7252278	peak_2675	Distal	Geneiase
chr3	7260551	7261050	peak_2676	Distal	All
chr3	7524842	7525466	peak_2685	Distal	Geneiase
chr3	7554384	7554846	peak_2689	Distal	Geneiase
chr3	7561733	7562439	peak_2690	Distal	Geneiase
chr3	7783407	7783874	peak_2699	Distal	Geneiase
chr3	8591775	8592184	peak_2717	Distal	All
chr3	8756122	8756338	peak_2720	Distal	Geneiase
chr3	8758677	8759120	peak_2721	Distal	Geneiase
chr3	8760468	8760842	peak_2722	Distal	Geneiase
chr3	8763038	8763424	peak_2723	Distal	Geneiase
chr3	8763691	8764123	peak_2724	Distal	Geneiase
chr3	8807236	8807732	peak_2730	Distal	Geneiase
chr3	8809546	8810308	peak_2731	Distal	Geneiase
chr3	9165285	9165646	peak_2737	Distal	Geneiase
chr3	9189373	9189864	peak_2739	Distal	Geneiase
chr3	9557139	9557538	peak_2751	Distal	Geneiase
chr3	9916974	9917438	peak_2764	Distal	Geneiase
chr3	9992731	9993485	peak_2768	Distal	Geneiase
chr3	10360734	10361236	peak_2782	Distal	Geneiase
chr3	10803535	10804183	peak_2791	Distal	Geneiase
chr3	11150957	11151581	peak_2793	Distal	All
chr3	11876043	11876765	peak_2794	Distal	Geneiase
chr3	12872866	12873326	peak_2795	Distal	All
chr3	16664760	16665631	peak_2802	Distal	Geneiase
chr3	16666584	16667235	peak_2803	Distal	Geneiase
chr3	18771666	18772143	peak_2809	Distal	All
chr3	21963333	21963649	peak_2818	Distal	All
chr3	22404240	22404837	peak_2820	Distal	All
chr3	22794668	22794998	peak_2821	Distal	All
chr3	23941927	23942337	peak_2822	Distal	All
chr3	24292192	24292711	peak_2823	Distal	All
chr3	31861721	31862192	peak_2835	Distal	All
chr3	33881689	33882116	peak_2838	Distal	All
chr3	34038057	34038708	peak_2839	Distal	All
chr3	34039110	34039806	peak_2840	Distal	All
chr3	34263550	34264154	peak_2841	Distal	All
chr3	34914676	34915265	peak_2844	Distal	All
chr3	39344301	39344609	peak_2847	Distal	All
chr3	39438282	39438552	peak_2850	Distal	Geneiase
chr3	39438735	39438966	peak_2851	Distal	All
chr3	40335207	40335786	peak_2863	Distal	Geneiase
chr3	43082205	43082667	peak_2868	Distal	All
chr3	46990583	46991055	peak_2881	Distal	All
chr3	48845113	48845873	peak_2887	Distal	Geneiase
chr3	48864496	48864834	peak_2888	Distal	Geneiase
chr3	49288155	49289075	peak_2894	Distal	Geneiase
chr3	51528742	51529291	peak_2914	Distal	All
chr3	51530430	51531255	peak_2915	Distal	Geneiase
chr3	51542998	51544503	peak_2918	Distal	Geneiase
chr3	51544608	51546001	peak_2919	Distal	Geneiase
chr3	51954139	51954628	peak_2927	Distal	Geneiase
chr3	52730675	52731209	peak_2955	Distal	All
chr3	53048006	53050918	peak_2963	Distal	Geneiase
chr3	53063038	53067246	peak_2964	Distal	All
chr3	53067462	53075575	peak_2965	Distal	Geneiase
chr3	53075866	53077119	peak_2966	Distal	Geneiase
chr3	53078335	53078655	peak_2967	Distal	All
chr3	54337077	54337570	peak_2983	Distal	All
chr3	54337675	54338056	peak_2984	Distal	Geneiase
chr3	54631425	54631933	peak_3000	Distal	All
chr3	54661126	54661880	peak_3003	Distal	Geneiase
chr3	54878109	54878631	peak_3023	Distal	All
chr3	54881008	54881606	peak_3024	Distal	All
chr3	54927375	54927950	peak_3026	Distal	Geneiase
chr3	55027930	55028308	peak_3032	Distal	All
chr3	55079534	55080301	peak_3039	Distal	Geneiase
chr3	55282127	55282915	peak_3049	Distal	Geneiase
chr3	55713683	55714270	peak_3074	Distal	All
chr3	55714527	55714900	peak_3075	Distal	All
chr3	55779771	55780312	peak_3079	Distal	All
chr3	55876921	55877606	peak_3091	Distal	Geneiase
chr3	55879121	55879679	peak_3092	Distal	Geneiase
chr3	55880616	55881341	peak_3093	Distal	Geneiase
chr3	55882608	55883457	peak_3094	Distal	Geneiase
chr3	56307842	56308531	peak_3114	Distal	All
chr3	56468844	56469291	peak_3128	Distal	All
chr3	56835620	56836380	peak_3139	Distal	All
chr3	56837411	56838401	peak_3140	Distal	All
chr3	56974937	56975304	peak_3146	Distal	All
chr3	56979957	56980524	peak_3147	Distal	All
chr3	57086527	57088621	peak_3153	Distal	All
chr3	57173872	57174137	peak_3157	Distal	All
chr3	57174256	57174741	peak_3158	Distal	All
chr3	57174847	57176006	peak_3159	Distal	All
chr3	57316387	57316757	peak_3168	Distal	All
chr3	57351837	57352469	peak_3171	Distal	All
chr3	57471083	57471602	peak_3180	Distal	All
chr3	57690110	57690745	peak_3190	Distal	All
chr3	57750021	57750483	peak_3191	Distal	All
chr3	57756680	57757159	peak_3192	Distal	All
chr3	57839465	57839984	peak_3195	Distal	All
chr3	58114781	58114997	peak_3215	Distal	All
chr3	58115219	58115571	peak_3216	Distal	All
chr3	58195440	58196648	peak_3223	Distal	All
chr3	58197589	58198425	peak_3224	Distal	All
chr3	58198533	58198899	peak_3225	Distal	All
chr3	58201327	58201790	peak_3226	Distal	All
chr3	58282836	58283913	peak_3233	Distal	All
chr3	58401431	58402931	peak_3247	Distal	All
chr3	58403115	58403956	peak_3248	Distal	All
chr3	58723213	58724556	peak_3271	Distal	All
chr3	58774353	58774689	peak_3277	Distal	All
chr3	58779665	58780517	peak_3278	Distal	All
chr3	58846408	58846787	peak_3283	Distal	All
chr3	58884385	58884918	peak_3285	Distal	All
chr3	58972047	58972418	peak_3290	Distal	All
chr3	59098854	59099308	peak_3304	Distal	All
chr3	59179253	59179755	peak_3311	Distal	All
chr3	59235235	59235798	peak_3316	Distal	All
chr3	59369047	59370088	peak_3323	Distal	All
chr3	59739394	59740070	peak_3348	Distal	All
chr3	59757214	59758623	peak_3349	Distal	All
chr3	59758840	59760015	peak_3350	Distal	All
chr3	59761083	59761924	peak_3351	Distal	All
chr3	59945706	59946687	peak_3355	Distal	All
chr3	59984366	59985543	peak_3357	Distal	All
chr3	60204499	60205198	peak_3384	Distal	All
chr3	60255800	60257061	peak_3388	Distal	Geneiase
chr3	60262164	60262619	peak_3389	Distal	All
chr3	60270738	60271148	peak_3390	Distal	All
chr3	60513578	60514228	peak_3402	Distal	All
chr3	60640936	60642147	peak_3407	Distal	All
chr3	60828560	60828929	peak_3429	Distal	All
chr3	60844481	60845125	peak_3432	Distal	All
chr3	60884530	60885051	peak_3438	Distal	All
chr3	60889006	60889480	peak_3439	Distal	All
chr3	61147471	61149303	peak_3459	Distal	All
chr3	61306244	61307392	peak_3474	Distal	All
chr3	61316655	61317516	peak_3476	Distal	All
chr3	61359535	61360314	peak_3479	Distal	All
chr3	61360609	61361061	peak_3480	Distal	All
chr3	61407634	61409354	peak_3485	Distal	All
chr3	61420279	61421669	peak_3488	Distal	All
chr3	61422690	61423415	peak_3489	Distal	All
chr3	61423697	61424372	peak_3490	Distal	All
chr3	61473660	61475063	peak_3501	Distal	All
chr3	61495837	61496592	peak_3504	Distal	Geneiase
chr3	61549907	61550653	peak_3509	Distal	Geneiase
chr3	61767695	61768166	peak_3527	Distal	All
chr3	61768414	61768599	peak_3528	Distal	Geneiase
chr3	62799490	62800058	peak_3605	Distal	All
chr3	63046324	63046860	peak_3628	Distal	Geneiase
chr3	63230672	63231435	peak_3644	Distal	Geneiase
chr3	63338418	63339034	peak_3650	Distal	All
chr3	63474349	63475316	peak_3656	Distal	Geneiase
chr3	63915570	63915901	peak_3671	Distal	Geneiase
chr4	4767	6294	peak_3686	Distal	All
chr4	19133	22416	peak_3687	Distal	All
chr4	22801	23670	peak_3688	Distal	All
chr4	25261	25724	peak_3689	Distal	All
chr4	37837	38366	peak_3690	Distal	All
chr4	507638	508270	peak_3697	Distal	Geneiase
chr4	549295	549781	peak_3701	Distal	Geneiase
chr4	702756	703826	peak_3711	Distal	Geneiase
chr4	1104654	1105038	peak_3729	Distal	Geneiase
chr4	1107720	1108109	peak_3730	Distal	Geneiase
chr4	1131855	1132403	peak_3732	Distal	Geneiase
chr4	1211941	1212348	peak_3738	Distal	Geneiase
chr4	1226155	1226692	peak_3742	Distal	Geneiase
chr4	1227527	1227953	peak_3743	Distal	Geneiase
chr4	1243680	1243835	peak_3746	Distal	Geneiase
chr4	1243968	1245000	peak_3747	Distal	Geneiase
chr4	1249841	1250212	peak_3748	Distal	Geneiase
chr4	1617367	1617905	peak_3774	Distal	Geneiase
chr4	2446593	2446910	peak_3797	Distal	Geneiase
chr4	2761829	2762276	peak_3805	Distal	All
chr4	3610731	3611159	peak_3842	Distal	Geneiase
chr4	3613276	3613852	peak_3843	Distal	Geneiase
chr4	3922717	3923267	peak_3860	Distal	Geneiase
chr4	4719615	4720731	peak_3877	Distal	Geneiase
chr4	4733298	4733991	peak_3881	Distal	Geneiase
chr4	4859786	4860158	peak_3885	Distal	Geneiase
chr4	5072342	5073253	peak_3892	Distal	Geneiase
chr4	5093489	5094214	peak_3893	Distal	Geneiase
chr4	5576955	5578069	peak_3901	Distal	Geneiase
chr4	9454519	9455460	peak_3922	Distal	All
chr4	9455874	9456285	peak_3923	Distal	All
chr4	11529509	11530122	peak_3934	Distal	All
chr4	11864603	11865068	peak_3939	Distal	All
chr4	14486976	14487514	peak_3949	Distal	All
chr4	14487990	14488558	peak_3950	Distal	All
chr4	15021341	15022153	peak_3952	Distal	All
chr4	15167191	15167692	peak_3958	Distal	All
chr4	15239512	15239822	peak_3960	Distal	All
chr4	15334719	15335998	peak_3962	Distal	All
chr4	15336105	15336253	peak_3963	Distal	All
chr4	15554234	15554586	peak_3965	Distal	All
chr4	15689997	15690920	peak_3966	Distal	All
chr4	15691036	15691363	peak_3967	Distal	All
chr4	15692909	15693739	peak_3968	Distal	All
chr4	15995484	15995897	peak_3978	Distal	All
chr4	16362325	16362841	peak_3985	Distal	All
chr4	16363112	16363925	peak_3986	Distal	All
chr4	16707582	16708305	peak_3993	Distal	All
chr4	16713115	16714235	peak_3994	Distal	All
chr4	16715399	16716076	peak_3995	Distal	All
chr4	16719092	16719670	peak_3996	Distal	All
chr4	16730285	16730668	peak_3997	Distal	Geneiase
chr4	16803008	16803602	peak_4000	Distal	All
chr4	16809109	16810289	peak_4001	Distal	Geneiase
chr4	16829281	16829805	peak_4003	Distal	All
chr4	16921153	16922025	peak_4007	Distal	All
chr4	17354760	17355161	peak_4011	Distal	All
chr4	17410413	17410712	peak_4012	Distal	All
chr4	17437082	17437565	peak_4013	Distal	All
chr4	17554356	17555005	peak_4020	Distal	All
chr4	17563112	17564158	peak_4021	Distal	All
chr4	17566971	17567642	peak_4022	Distal	All
chr4	17718163	17719000	peak_4024	Distal	All
chr4	17839767	17840072	peak_4027	Distal	All
chr4	17840541	17841634	peak_4028	Distal	All
chr4	17844843	17845070	peak_4029	Distal	All
chr4	17845348	17845691	peak_4030	Distal	All
chr4	18058290	18059017	peak_4033	Distal	All
chr4	18709970	18710801	peak_4034	Distal	All
chr4	18887702	18888444	peak_4036	Distal	All
chr4	19068619	19069225	peak_4045	Distal	All
chr4	19072021	19072612	peak_4046	Distal	All
chr4	19073252	19074069	peak_4047	Distal	All
chr4	19079433	19079794	peak_4048	Distal	All
chr4	19082266	19082963	peak_4049	Distal	All
chr4	19168550	19169041	peak_4053	Distal	All
chr4	19404063	19404468	peak_4058	Distal	All
chr4	19482892	19483202	peak_4061	Distal	All
chr4	21225422	21225702	peak_4104	Distal	All
chr4	21227545	21228001	peak_4105	Distal	Geneiase
chr4	21315642	21315879	peak_4108	Distal	Geneiase
chr4	21529282	21529734	peak_4123	Distal	All
chr4	21532567	21532948	peak_4124	Distal	Geneiase
chr4	21535154	21536319	peak_4125	Distal	Geneiase
chr4	21921353	21922202	peak_4137	Distal	Geneiase
chr4	22533223	22535202	peak_4151	Distal	Geneiase
chr4	22536363	22536782	peak_4152	Distal	Geneiase
chr4	22539230	22539707	peak_4153	Distal	Geneiase
chr4	22539831	22541501	peak_4154	Distal	Geneiase
chr4	22543339	22543924	peak_4155	Distal	Geneiase
chr4	22681688	22682368	peak_4163	Distal	Geneiase
chr4	22908448	22908672	peak_4174	Distal	Geneiase
chr4	23112207	23112644	peak_4187	Distal	Geneiase
chr4	23413333	23413556	peak_4199	Distal	All
chr4	23413692	23414179	peak_4200	Distal	All
chr4	23414316	23415242	peak_4201	Distal	Geneiase
chr4	23662132	23662524	peak_4210	Distal	Allele-specific
chr4	24888271	24888763	peak_4226	Distal	All
chr4	24890331	24890981	peak_4227	Distal	Geneiase
chr4	25106919	25108030	peak_4235	Distal	Geneiase
chr4	25135729	25136706	peak_4239	Distal	Geneiase
chr4	25138794	25139537	peak_4240	Distal	Geneiase
chr4	25140636	25141176	peak_4241	Distal	All
chr4	25141423	25142982	peak_4242	Distal	Geneiase
chr4	25143416	25145023	peak_4243	Distal	Geneiase
chr4	25151012	25151376	peak_4246	Distal	All
chr4	25195069	25196173	peak_4252	Distal	Geneiase
chr4	25223566	25224574	peak_4257	Distal	Geneiase
chr4	25417874	25418607	peak_4273	Distal	All
chr4	25418714	25420157	peak_4274	Distal	Geneiase
chr4	25420331	25421736	peak_4275	Distal	Geneiase
chr4	25437327	25437738	peak_4278	Distal	Geneiase
chr4	25641912	25642395	peak_4286	Distal	Geneiase
chr4	25730260	25730637	peak_4291	Distal	Geneiase
chr4	25731596	25732635	peak_4292	Distal	Geneiase
chr4	25781128	25781558	peak_4300	Distal	Geneiase
chr4	26197993	26198704	peak_4312	Distal	Geneiase
chr4	26199334	26200211	peak_4313	Distal	All
chr4	26290329	26290855	peak_4317	Distal	Geneiase
chr4	26291096	26291718	peak_4318	Distal	All
chr4	26382825	26383651	peak_4321	Distal	Geneiase
chr4	26399124	26400598	peak_4322	Distal	Geneiase
chr4	26404321	26404874	peak_4323	Distal	All
chr4	26428674	26429871	peak_4324	Distal	Geneiase
chr4	26642531	26643011	peak_4338	Distal	All
chr4	26703645	26704271	peak_4339	Distal	Geneiase
chr4	27009821	27010630	peak_4362	Distal	Geneiase
chr4	27018158	27018602	peak_4363	Distal	Geneiase
chr4	27152474	27152817	peak_4379	Distal	All
chr4	27153716	27154364	peak_4380	Distal	Geneiase
chr4	27155208	27155696	peak_4381	Distal	Geneiase
chr4	27555655	27556409	peak_4401	Distal	Geneiase
chr4	27752089	27752567	peak_4413	Distal	All
chr4	28079479	28080170	peak_4431	Distal	All
chr4	28082760	28083461	peak_4432	Distal	All
chr4	28367653	28368481	peak_4456	Distal	Geneiase
chr4	28407108	28408372	peak_4461	Distal	Geneiase
chr4	28418267	28418895	peak_4462	Distal	Geneiase
chr4	28751815	28752305	peak_4496	Distal	Geneiase
chr4	28764995	28765680	peak_4499	Distal	All
chr4	29046030	29046943	peak_4515	Distal	All
chr4	29047048	29047348	peak_4516	Distal	All
chr4	29085970	29086546	peak_4522	Distal	All
chr4	29176791	29178174	peak_4536	Distal	All
chr4	29285176	29285590	peak_4548	Distal	All
chr4	29420800	29421311	peak_4565	Distal	All
chr4	29683778	29686545	peak_4601	Distal	All
chr4	29725572	29726993	peak_4604	Distal	All
chr4	29816527	29817625	peak_4609	Distal	All
chr4	29950841	29951283	peak_4613	Distal	All
chr4	29952070	29952749	peak_4614	Distal	All
chr4	29952942	29953226	peak_4615	Distal	All
chr4	29954241	29955363	peak_4616	Distal	All
chr4	30156805	30157375	peak_4631	Distal	Geneiase
chr4	30272632	30273096	peak_4644	Distal	Geneiase
chr4	30285496	30286458	peak_4647	Distal	Geneiase
chr4	30360808	30361167	peak_4656	Distal	Geneiase
chr4	30361831	30362978	peak_4657	Distal	Geneiase
chr4	30363142	30363779	peak_4658	Distal	Geneiase
chr4	30446295	30446962	peak_4668	Distal	Geneiase
chr4	30726472	30726836	peak_4689	Distal	All
chr4	30995652	30996964	peak_4712	Distal	Geneiase
chr4	31464409	31469265	peak_4747	Distal	All
chr5	138135	138645	peak_4752	Distal	Geneiase
chr5	687683	688273	peak_4759	Distal	All
chr5	971259	971956	peak_4760	Distal	All
chr5	1281710	1282208	peak_4761	Distal	All
chr5	1793439	1794379	peak_4764	Distal	All
chr5	2020195	2020630	peak_4765	Distal	All
chr5	2353148	2353620	peak_4770	Distal	All
chr5	3298955	3299341	peak_4771	Distal	All
chr5	5241006	5242080	peak_4772	Distal	Geneiase
chr5	5719255	5719974	peak_4782	Distal	All
chr5	5779111	5779667	peak_4784	Distal	All
chr5	9219319	9219794	peak_4794	Distal	All
chr5	9814108	9814542	peak_4795	Distal	All
chr5	9832110	9832711	peak_4796	Distal	Geneiase
chr5	9865330	9865726	peak_4797	Distal	All
chr5	10590392	10590808	peak_4802	Distal	All
chr5	10592796	10593184	peak_4803	Distal	All
chr5	10593460	10593836	peak_4804	Distal	All
chr5	10593972	10594172	peak_4805	Distal	All
chr5	10964139	10965271	peak_4807	Distal	All
chr5	10997697	10998204	peak_4808	Distal	All
chr5	10998421	10998829	peak_4809	Distal	Geneiase
chr5	11011938	11012295	peak_4811	Distal	All
chr5	11156481	11157062	peak_4812	Distal	All
chr5	11161451	11161891	peak_4813	Distal	Geneiase
chr5	11162113	11162604	peak_4814	Distal	Allele-specific
chr5	11266740	11267362	peak_4817	Distal	Geneiase
chr5	11283708	11284176	peak_4818	Distal	All
chr5	13994009	13994560	peak_4824	Distal	Geneiase
chr5	13994906	13995497	peak_4825	Distal	Geneiase
chr5	14295939	14296762	peak_4828	Distal	Geneiase
chr5	15120058	15120436	peak_4836	Distal	Geneiase
chr5	15265863	15266906	peak_4838	Distal	All
chr5	15389836	15390200	peak_4839	Distal	All
chr5	16982425	16983507	peak_4844	Distal	All
chr5	17988176	17988685	peak_4851	Distal	Geneiase
chr5	18149341	18149538	peak_4854	Distal	All
chr5	20020240	20020689	peak_4856	Distal	All
chr5	20031436	20032004	peak_4857	Distal	All
chr5	20032657	20033228	peak_4858	Distal	All
chr5	20542621	20543405	peak_4864	Distal	All
chr5	20798193	20798827	peak_4868	Distal	All
chr5	21313982	21314299	peak_4881	Distal	All
chr5	21314514	21315638	peak_4882	Distal	Geneiase
chr5	21324534	21324839	peak_4883	Distal	All
chr5	21325210	21326124	peak_4884	Distal	Allele-specific
chr5	21352338	21353771	peak_4885	Distal	Geneiase
chr5	21396237	21396682	peak_4886	Distal	All
chr5	21856335	21856827	peak_4890	Distal	All
chr5	21860293	21861847	peak_4891	Distal	Geneiase
chr5	21887736	21888311	peak_4892	Distal	Geneiase
chr5	22252075	22252545	peak_4895	Distal	All
chr5	22278500	22279003	peak_4899	Distal	All
chr5	22374225	22375492	peak_4905	Distal	Geneiase
chr5	22382899	22383408	peak_4906	Distal	All
chr5	22543362	22543707	peak_4907	Distal	All
chr5	22918396	22919443	peak_4910	Distal	Allele-specific
chr5	22920044	22920551	peak_4911	Distal	All
chr5	22923987	22924510	peak_4912	Distal	Geneiase
chr5	22924713	22925472	peak_4913	Distal	Geneiase
chr5	24658532	24658880	peak_4914	Distal	Geneiase
chr5	24852147	24852696	peak_4916	Distal	Geneiase
chr5	24864256	24864602	peak_4923	Distal	All
chr5	24885463	24886994	peak_4925	Distal	Geneiase
chr5	25243074	25243648	peak_4936	Distal	Geneiase
chr5	26103234	26103485	peak_4941	Distal	All
chr5	26544277	26544762	peak_4942	Distal	Geneiase
chr5	27750763	27751431	peak_4954	Distal	Geneiase
chr5	27827476	27828158	peak_4958	Distal	Geneiase
chr5	27867856	27868374	peak_4962	Distal	All
chr5	27911675	27912224	peak_4964	Distal	All
chr5	29365488	29366065	peak_4967	Distal	Geneiase
chr5	29367480	29368088	peak_4968	Distal	Geneiase
chr5	29368599	29370526	peak_4969	Distal	Geneiase
chr5	29523194	29523664	peak_4973	Distal	All
chr5	29547690	29548064	peak_4974	Distal	All
chr5	29626897	29627222	peak_4976	Distal	All
chr5	29628191	29628523	peak_4977	Distal	All
chr5	29740681	29741763	peak_4988	Distal	Geneiase
chr5	29743743	29744174	peak_4989	Distal	All
chr5	29832541	29833112	peak_4994	Distal	All
chr5	30119231	30120070	peak_4997	Distal	All
chr5	30485597	30486658	peak_5005	Distal	All
chr5	30584674	30587494	peak_5010	Distal	All
chr5	30626945	30627591	peak_5012	Distal	All
chr5	30729634	30730247	peak_5013	Distal	All
chr5	30730659	30731445	peak_5014	Distal	All
chr5	30742543	30742888	peak_5015	Distal	All
chr5	30831480	30832018	peak_5016	Distal	Geneiase
chr5	31729202	31729555	peak_5034	Distal	All
chr5	31914307	31915153	peak_5038	Distal	All
chr5	31974171	31974833	peak_5040	Distal	All
chr5	36427107	36427672	peak_5052	Distal	All
chr5	36533773	36534183	peak_5053	Distal	Geneiase
chr5	37309705	37310317	peak_5058	Distal	All
chr5	37864237	37864735	peak_5082	Distal	All
chr5	37878805	37879369	peak_5083	Distal	All
chr5	38862997	38863506	peak_5130	Distal	All
chr5	38880320	38880817	peak_5132	Distal	All
chr5	38882351	38882842	peak_5133	Distal	All
chr5	38927948	38928242	peak_5139	Distal	All
chr5	38929118	38929628	peak_5140	Distal	All
chr5	38948703	38948962	peak_5146	Distal	All
chr5	38957706	38958775	peak_5151	Distal	All
chr5	39002485	39002817	peak_5158	Distal	All
chr5	39302930	39303197	peak_5186	Distal	Geneiase
chr5	39305277	39305625	peak_5187	Distal	Geneiase
chr5	39305750	39306801	peak_5188	Distal	Geneiase
chr5	39323229	39323880	peak_5191	Distal	Geneiase
chr5	39360849	39361501	peak_5194	Distal	Geneiase
chr5	39396153	39396707	peak_5197	Distal	Geneiase
chr5	39467606	39468049	peak_5203	Distal	Geneiase
chr5	39471007	39471394	peak_5204	Distal	Geneiase
chr5	39600850	39601731	peak_5210	Distal	Geneiase
chr5	39618851	39619808	peak_5211	Distal	Geneiase
chr5	39802518	39803205	peak_5216	Distal	Geneiase
chr5	39915635	39916083	peak_5222	Distal	Geneiase
chr5	40024249	40024908	peak_5228	Distal	Geneiase
chr5	40151653	40152462	peak_5237	Distal	Geneiase
chr5	40152975	40153740	peak_5238	Distal	Geneiase
chr5	40283686	40284916	peak_5259	Distal	Geneiase
chr5	40435276	40435930	peak_5270	Distal	Geneiase
chr5	40436700	40437053	peak_5271	Distal	Geneiase
chr5	40438058	40438383	peak_5272	Distal	Geneiase
chr5	40442313	40442935	peak_5273	Distal	Geneiase
chr5	40475216	40475641	peak_5277	Distal	Geneiase
chr5	40551040	40551636	peak_5285	Distal	Geneiase
chr5	40655953	40657087	peak_5295	Distal	Geneiase
chr5	40658412	40658817	peak_5296	Distal	Geneiase
chr5	40660086	40660713	peak_5297	Distal	Geneiase
chr5	40678976	40679328	peak_5303	Distal	Geneiase
chr5	40680446	40681299	peak_5304	Distal	Geneiase
chr5	40899350	40899866	peak_5320	Distal	Geneiase
chr5	40901019	40902553	peak_5321	Distal	Geneiase
chr5	40915405	40916245	peak_5324	Distal	Geneiase
chr5	40917671	40918036	peak_5325	Distal	Geneiase
chr5	40929663	40930167	peak_5326	Distal	Geneiase
chr5	41059158	41059757	peak_5340	Distal	Geneiase
chr5	41241399	41241770	peak_5346	Distal	Geneiase
chr5	41337478	41338853	peak_5357	Distal	Geneiase
chr5	41425743	41426071	peak_5365	Distal	Geneiase
chr5	41597528	41598137	peak_5377	Distal	Geneiase
chr5	41831680	41832314	peak_5383	Distal	All
chr5	41891294	41891780	peak_5387	Distal	Geneiase
chr5	41950979	41951556	peak_5388	Distal	Allele-specific
chr5	42927341	42928103	peak_5425	Distal	Geneiase
chr5	43023368	43023877	peak_5431	Distal	Geneiase
chr5	43025955	43026431	peak_5432	Distal	Geneiase
chr5	43050818	43051296	peak_5436	Distal	All
chr5	43079152	43079678	peak_5440	Distal	Geneiase
chr5	43170397	43170871	peak_5448	Distal	Geneiase
chr5	43282304	43282688	peak_5453	Distal	Geneiase
chr5	43369850	43370691	peak_5457	Distal	Geneiase
chr5	43393674	43394009	peak_5459	Distal	Geneiase
chr5	43501224	43501649	peak_5464	Distal	All
chr5	43718816	43719280	peak_5470	Distal	Geneiase
chr5	43772001	43772532	peak_5471	Distal	Geneiase
chr5	44235560	44236392	peak_5497	Distal	Geneiase
chr5	44258590	44259760	peak_5498	Distal	Geneiase
chr5	44260124	44261803	peak_5499	Distal	Geneiase
chr5	44527191	44528037	peak_5526	Distal	Geneiase
chr5	45039603	45040710	peak_5579	Distal	Geneiase
chr5	45041409	45042129	peak_5580	Distal	Geneiase
chr5	45047327	45049218	peak_5584	Distal	Geneiase
chr5	45053008	45056112	peak_5585	Distal	Geneiase
chr5	45198630	45199086	peak_5595	Distal	All
chr5	45455284	45455918	peak_5629	Distal	Geneiase
chr5	45456685	45457536	peak_5630	Distal	Geneiase
chr5	45458575	45459103	peak_5631	Distal	Geneiase
chr5	45603370	45603867	peak_5646	Distal	Geneiase
chr5	45604178	45604759	peak_5647	Distal	Geneiase
chr5	45721317	45721562	peak_5653	Distal	All
chr5	46140437	46141598	peak_5680	Distal	Geneiase
chr5	46147448	46149129	peak_5681	Distal	Geneiase
chr5	46561100	46561407	peak_5716	Distal	All
chr5	46721228	46721631	peak_5726	Distal	Geneiase
chr5	46898575	46899156	peak_5742	Distal	All
chr5	46906562	46908361	peak_5743	Distal	Geneiase
chr5	46909600	46909905	peak_5744	Distal	Geneiase
chr5	47062030	47062897	peak_5754	Distal	Geneiase
chr5	47063081	47063554	peak_5755	Distal	Geneiase
chr5	47112399	47112921	peak_5763	Distal	Geneiase
chr5	47113604	47114111	peak_5764	Distal	Geneiase
chr5	47114275	47115072	peak_5765	Distal	Geneiase
chr5	47312114	47312751	peak_5784	Distal	All
chr5	47369463	47370070	peak_5791	Distal	All
chr5	47379651	47380019	peak_5792	Distal	All
chr5	47396594	47396889	peak_5796	Distal	All
chr5	47487088	47487589	peak_5807	Distal	All
chr6	634864	635185	peak_5832	Distal	All
chr6	635389	635748	peak_5833	Distal	Geneiase
chr6	676408	676803	peak_5834	Distal	Geneiase
chr6	924561	924664	peak_5837	Distal	All
chr6	1830571	1830947	peak_5844	Distal	All
chr6	1831318	1831683	peak_5845	Distal	All
chr6	1831822	1832319	peak_5846	Distal	Geneiase
chr6	1832765	1833727	peak_5847	Distal	Geneiase
chr6	1834016	1834511	peak_5848	Distal	Geneiase
chr6	1834658	1835612	peak_5849	Distal	Geneiase
chr6	1835750	1836234	peak_5850	Distal	All
chr6	1866868	1867190	peak_5852	Distal	Geneiase
chr6	1951831	1952116	peak_5854	Distal	All
chr6	3083917	3085021	peak_5868	Distal	All
chr6	3511076	3511438	peak_5874	Distal	All
chr6	4349811	4350447	peak_5883	Distal	All
chr6	5016524	5016813	peak_5890	Distal	Geneiase
chr6	6691769	6692027	peak_5900	Distal	All
chr6	6692165	6692674	peak_5901	Distal	Geneiase
chr6	6698202	6698780	peak_5902	Distal	Geneiase
chr6	6990540	6992034	peak_5907	Distal	Geneiase
chr6	6992732	6993152	peak_5908	Distal	All
chr6	6993259	6995248	peak_5909	Distal	All
chr6	7146895	7147507	peak_5911	Distal	All
chr6	8045355	8045984	peak_5913	Distal	All
chr6	8548222	8548758	peak_5917	Distal	All
chr6	9074507	9074798	peak_5920	Distal	All
chr6	9076118	9076581	peak_5921	Distal	All
chr6	9076686	9077039	peak_5922	Distal	All
chr6	9736236	9736419	peak_5923	Distal	All
chr6	10354105	10354559	peak_5926	Distal	All
chr6	10606893	10607382	peak_5932	Distal	All
chr6	10722985	10723681	peak_5936	Distal	All
chr6	10835950	10837181	peak_5939	Distal	All
chr6	11016354	11016801	peak_5946	Distal	All
chr6	11055768	11056197	peak_5948	Distal	All
chr6	11096784	11097202	peak_5949	Distal	All
chr6	11140146	11140526	peak_5951	Distal	Geneiase
chr6	11588574	11588852	peak_5957	Distal	All
chr6	11589033	11589818	peak_5958	Distal	Geneiase
chr6	12222780	12223105	peak_5975	Distal	All
chr6	12486214	12487005	peak_5980	Distal	All
chr6	12992756	12993327	peak_5994	Distal	Geneiase
chr6	13052312	13053044	peak_5995	Distal	All
chr6	13061643	13061989	peak_5996	Distal	All
chr6	13669282	13669710	peak_6015	Distal	All
chr6	13669858	13670549	peak_6016	Distal	All
chr6	13990575	13991933	peak_6023	Distal	Geneiase
chr6	13992818	13993275	peak_6024	Distal	All
chr6	14623017	14623848	peak_6034	Distal	All
chr6	14640477	14642200	peak_6037	Distal	Geneiase
chr6	14867918	14868394	peak_6059	Distal	All
chr6	15006303	15006898	peak_6068	Distal	All
chr6	15239575	15240102	peak_6074	Distal	Geneiase
chr6	15352134	15352999	peak_6079	Distal	Geneiase
chr6	15353879	15354480	peak_6080	Distal	All
chr6	15499880	15500463	peak_6082	Distal	Geneiase
chr6	15501235	15501711	peak_6083	Distal	All
chr6	15573547	15573967	peak_6086	Distal	All
chr6	15634434	15635125	peak_6087	Distal	All
chr6	15699833	15700501	peak_6091	Distal	All
chr6	15757882	15758480	peak_6096	Distal	All
chr6	15806468	15806949	peak_6101	Distal	All
chr6	15868315	15868912	peak_6109	Distal	Geneiase
chr6	15869415	15869827	peak_6110	Distal	Geneiase
chr6	16002091	16003262	peak_6118	Distal	Geneiase
chr6	16269728	16270092	peak_6136	Distal	All
chr6	16384103	16384775	peak_6138	Distal	Geneiase
chr6	16466878	16469307	peak_6141	Distal	All
chr6	16491483	16492014	peak_6145	Distal	Geneiase
chr6	16545251	16546341	peak_6148	Distal	Geneiase
chr6	16592499	16592929	peak_6149	Distal	All
chr6	16789056	16789464	peak_6155	Distal	All
chr6	16944118	16945268	peak_6165	Distal	Geneiase
chr6	16945373	16946248	peak_6166	Distal	Geneiase
chr6	16948151	16948683	peak_6167	Distal	All
chr6	17198775	17199273	peak_6178	Distal	All
chr6	17774194	17774838	peak_6200	Distal	Geneiase
chr6	17778313	17778722	peak_6201	Distal	All
chr6	17844743	17845588	peak_6204	Distal	Geneiase
chr6	17871695	17872293	peak_6208	Distal	All
chr6	17977265	17978909	peak_6216	Distal	Geneiase
chr6	18072434	18073386	peak_6227	Distal	Geneiase
chr6	18101072	18101784	peak_6231	Distal	Geneiase
chr6	18123503	18123910	peak_6234	Distal	All
chr6	18193234	18194559	peak_6240	Distal	Geneiase
chr6	18194870	18195705	peak_6241	Distal	Geneiase
chr6	18208909	18209791	peak_6242	Distal	Geneiase
chr6	18570712	18571203	peak_6266	Distal	Geneiase
chr6	18651652	18652112	peak_6275	Distal	All
chr6	18966489	18967772	peak_6287	Distal	All
chr6	18968096	18969070	peak_6288	Distal	Geneiase
chr6	19400053	19400725	peak_6312	Distal	All
chr6	19992245	19992682	peak_6335	Distal	All
chr6	20001737	20002264	peak_6336	Distal	All
chr6	20002700	20003329	peak_6337	Distal	Geneiase
chr6	20004141	20004997	peak_6338	Distal	All
chr6	20456793	20457847	peak_6354	Distal	Geneiase
chr6	20551979	20552638	peak_6368	Distal	Geneiase
chr6	20552993	20553419	peak_6369	Distal	All
chr6	20592330	20593164	peak_6371	Distal	Geneiase
chr6	20715503	20716051	peak_6377	Distal	Geneiase
chr6	20718014	20718312	peak_6378	Distal	Geneiase
chr6	20721800	20723457	peak_6379	Distal	Geneiase
chr6	20723643	20724151	peak_6380	Distal	Geneiase
chr6	20830178	20830782	peak_6389	Distal	Geneiase
chr6	20885281	20885872	peak_6397	Distal	Geneiase
chr6	20954083	20954687	peak_6404	Distal	Geneiase
chr6	21222639	21223054	peak_6417	Distal	Geneiase
chr6	21778074	21778717	peak_6435	Distal	Geneiase
chr6	21893734	21894460	peak_6443	Distal	Geneiase
chr6	21894863	21895265	peak_6444	Distal	Geneiase
chr6	21895461	21895904	peak_6445	Distal	Geneiase
chr6	21896051	21896202	peak_6446	Distal	Geneiase
chr6	21896413	21896648	peak_6447	Distal	Geneiase
chr6	21909429	21909871	peak_6452	Distal	All
chr6	21997059	21998051	peak_6462	Distal	Geneiase
chr6	22202692	22203318	peak_6474	Distal	Geneiase
chr6	22385968	22386949	peak_6487	Distal	Geneiase
chr6	22387316	22387931	peak_6488	Distal	Geneiase
chr6	22595645	22596292	peak_6495	Distal	Geneiase
chr6	22975149	22975507	peak_6514	Distal	Geneiase
chr6	22995017	22995290	peak_6519	Distal	Geneiase
chr6	22995877	22996364	peak_6520	Distal	Geneiase
chr6	23074582	23074999	peak_6522	Distal	Geneiase
chr6	23137213	23137609	peak_6527	Distal	Geneiase
chr6	23291297	23291722	peak_6535	Distal	Geneiase
chr6	23438293	23439016	peak_6544	Distal	Geneiase
chr6	23467268	23467619	peak_6547	Distal	Geneiase
chr6	23545349	23545764	peak_6553	Distal	Geneiase
chr6	23886198	23886683	peak_6566	Distal	Geneiase
chr6	24142144	24143155	peak_6581	Distal	Geneiase
chr6	24231141	24231501	peak_6587	Distal	Geneiase
chr6	24369952	24370362	peak_6592	Distal	Geneiase
chr6	24372611	24373888	peak_6593	Distal	Geneiase
chr6	24796125	24796989	peak_6612	Distal	Geneiase
chr6	24797284	24797656	peak_6613	Distal	Geneiase
chr6	25742431	25742774	peak_6633	Distal	Geneiase
chr6	26047921	26048599	peak_6652	Distal	Geneiase
chr6	26058638	26059048	peak_6653	Distal	Geneiase
chr6	26059793	26060357	peak_6654	Distal	Geneiase
chr6	26385648	26386446	peak_6675	Distal	Geneiase
chr7	85228	86013	peak_6695	Distal	Geneiase
chr7	610048	610279	peak_6720	Distal	Geneiase
chr7	1425065	1425680	peak_6749	Distal	Geneiase
chr7	1457107	1457478	peak_6754	Distal	Geneiase
chr7	1459552	1459953	peak_6755	Distal	Geneiase
chr7	1601129	1602077	peak_6763	Distal	Geneiase
chr7	1923136	1923831	peak_6777	Distal	Geneiase
chr7	2071007	2071600	peak_6782	Distal	Geneiase
chr7	2073718	2074619	peak_6783	Distal	Geneiase
chr7	2089502	2089951	peak_6784	Distal	Geneiase
chr7	2203531	2203936	peak_6792	Distal	Geneiase
chr7	2272722	2273083	peak_6799	Distal	Geneiase
chr7	2445011	2445574	peak_6815	Distal	Geneiase
chr7	2464018	2464617	peak_6816	Distal	Geneiase
chr7	2530902	2532172	peak_6821	Distal	Geneiase
chr7	2555075	2556599	peak_6824	Distal	Geneiase
chr7	2626022	2626657	peak_6836	Distal	Geneiase
chr7	2744064	2746240	peak_6840	Distal	Geneiase
chr7	3308126	3308551	peak_6858	Distal	Geneiase
chr7	3371555	3372270	peak_6862	Distal	Geneiase
chr7	3467051	3467870	peak_6864	Distal	Geneiase
chr7	3471419	3471896	peak_6865	Distal	Geneiase
chr7	3495731	3496401	peak_6872	Distal	Geneiase
chr7	3497175	3497517	peak_6873	Distal	Geneiase
chr7	3538347	3538850	peak_6877	Distal	Geneiase
chr7	3695045	3695593	peak_6887	Distal	Geneiase
chr7	3699071	3699668	peak_6888	Distal	Geneiase
chr7	3707543	3708384	peak_6891	Distal	Geneiase
chr7	3988970	3989678	peak_6914	Distal	Geneiase
chr7	4009472	4010334	peak_6917	Distal	Geneiase
chr7	4012400	4012730	peak_6918	Distal	Geneiase
chr7	4013312	4015059	peak_6919	Distal	Geneiase
chr7	4022835	4023865	peak_6923	Distal	Geneiase
chr7	4025166	4025787	peak_6924	Distal	Geneiase
chr7	4166063	4166486	peak_6939	Distal	Geneiase
chr7	4352725	4354021	peak_6958	Distal	Geneiase
chr7	4366400	4367243	peak_6961	Distal	Geneiase
chr7	4373295	4373800	peak_6962	Distal	Geneiase
chr7	4427275	4427997	peak_6964	Distal	Geneiase
chr7	4496724	4497243	peak_6969	Distal	Geneiase
chr7	4544923	4545591	peak_6973	Distal	Geneiase
chr7	4547222	4548211	peak_6974	Distal	Geneiase
chr7	4556850	4557452	peak_6978	Distal	Geneiase
chr7	4570821	4572303	peak_6982	Distal	Geneiase
chr7	4574119	4575000	peak_6983	Distal	Geneiase
chr7	4784401	4784907	peak_6999	Distal	Geneiase
chr7	4786033	4787034	peak_7000	Distal	Geneiase
chr7	4839610	4840387	peak_7003	Distal	Geneiase
chr7	4840702	4841181	peak_7004	Distal	Geneiase
chr7	5146048	5146334	peak_7022	Distal	All
chr7	5219954	5220758	peak_7030	Distal	Geneiase
chr7	5502952	5503608	peak_7057	Distal	Geneiase
chr7	5547143	5547902	peak_7062	Distal	All
chr7	5554487	5555297	peak_7064	Distal	Geneiase
chr7	5556266	5556866	peak_7065	Distal	All
chr7	5557285	5557883	peak_7066	Distal	Geneiase
chr7	5558022	5559084	peak_7067	Distal	All
chr7	5563386	5563914	peak_7068	Distal	All
chr7	5569519	5570401	peak_7069	Distal	Geneiase
chr7	5570939	5572310	peak_7070	Distal	Geneiase
chr7	5625693	5626297	peak_7078	Distal	Geneiase
chr7	5730805	5731179	peak_7084	Distal	Geneiase
chr7	5731809	5732197	peak_7085	Distal	All
chr7	5732526	5733119	peak_7086	Distal	Geneiase
chr7	5972731	5973505	peak_7101	Distal	Geneiase
chr7	6313139	6313558	peak_7116	Distal	Geneiase
chr7	6413807	6414225	peak_7121	Distal	Geneiase
chr7	6435390	6436660	peak_7122	Distal	All
chr7	6479089	6479966	peak_7127	Distal	All
chr7	6526745	6527188	peak_7130	Distal	Geneiase
chr7	6590926	6592003	peak_7134	Distal	Geneiase
chr7	6603319	6604133	peak_7137	Distal	Geneiase
chr7	6981131	6981633	peak_7156	Distal	All
chr7	7014088	7014688	peak_7158	Distal	All
chr7	7106287	7106539	peak_7165	Distal	Geneiase
chr7	7352855	7353518	peak_7187	Distal	Geneiase
chr7	7707537	7708107	peak_7195	Distal	Geneiase
chr7	7770833	7771525	peak_7202	Distal	Geneiase
chr7	7773207	7773890	peak_7203	Distal	Geneiase
chr7	7811945	7812623	peak_7209	Distal	All
chr7	7825515	7825981	peak_7212	Distal	Geneiase
chr7	7827054	7827920	peak_7213	Distal	Geneiase
chr7	7996876	7997322	peak_7228	Distal	Geneiase
chr7	8187772	8189336	peak_7230	Distal	Geneiase
chr7	8319233	8326222	peak_7241	Distal	Geneiase
chr7	8352262	8352673	peak_7249	Distal	Geneiase
chr7	8381101	8381762	peak_7251	Distal	All
chr7	8381961	8383016	peak_7252	Distal	Geneiase
chr7	8480386	8480796	peak_7260	Distal	All
chr7	8481015	8481538	peak_7261	Distal	Geneiase
chr7	8543061	8544456	peak_7267	Distal	All
chr7	8640559	8640849	peak_7272	Distal	All
chr7	8957991	8958637	peak_7286	Distal	Geneiase
chr7	10229171	10229645	peak_7313	Distal	All
chr7	10419438	10420081	peak_7320	Distal	All
chr7	10489131	10489798	peak_7330	Distal	Geneiase
chr7	10532574	10532999	peak_7335	Distal	All
chr7	10553202	10553677	peak_7338	Distal	All
chr7	11248589	11248893	peak_7349	Distal	Geneiase
chr7	11249764	11250099	peak_7350	Distal	All
chr7	11250789	11251349	peak_7351	Distal	All
chr7	11476279	11476626	peak_7361	Distal	Geneiase
chr7	11504909	11505620	peak_7363	Distal	All
chr7	11915136	11915466	peak_7378	Distal	All
chr7	11970254	11970896	peak_7381	Distal	All
chr7	11971550	11972460	peak_7382	Distal	All
chr7	12085876	12086299	peak_7383	Distal	All
chr7	12089420	12090060	peak_7384	Distal	Geneiase
chr7	12146251	12146668	peak_7385	Distal	Allele-specific
chr7	12146800	12147616	peak_7386	Distal	Allele-specific
chr7	12626711	12627239	peak_7390	Distal	All
chr7	12686454	12687430	peak_7391	Distal	All
chr7	12931828	12932072	peak_7392	Distal	All
chr7	13123663	13124207	peak_7397	Distal	Geneiase
chr7	13131722	13132350	peak_7398	Distal	All
chr7	13132802	13134757	peak_7399	Distal	Geneiase
chr7	13136877	13137345	peak_7400	Distal	All
chr7	13137926	13138455	peak_7401	Distal	All
chr7	13139530	13140675	peak_7402	Distal	Geneiase
chr7	13264205	13264719	peak_7407	Distal	All
chr7	13476466	13476873	peak_7414	Distal	All
chr7	13607264	13607645	peak_7418	Distal	Geneiase
chr7	13609282	13609748	peak_7419	Distal	Geneiase
chr7	13651599	13652065	peak_7422	Distal	Geneiase
chr7	14078252	14078785	peak_7435	Distal	All
chr7	14453634	14454398	peak_7441	Distal	Geneiase
chr7	14591815	14592445	peak_7451	Distal	Geneiase
chr7	14767911	14768828	peak_7452	Distal	Geneiase
chr7	14822717	14823161	peak_7457	Distal	All
chr7	14858491	14858948	peak_7462	Distal	Geneiase
chr7	14859134	14859322	peak_7463	Distal	All
chr7	15499911	15500356	peak_7489	Distal	All
chr7	15500512	15500842	peak_7490	Distal	All
chr7	15851155	15851578	peak_7497	Distal	Geneiase
chr7	15854678	15855302	peak_7498	Distal	All
chr7	15865097	15865550	peak_7499	Distal	All
chr7	16114822	16115692	peak_7501	Distal	All
chr7	17572855	17573516	peak_7511	Distal	All
chr7	17573628	17574096	peak_7512	Distal	Geneiase
chr7	17729828	17730276	peak_7516	Distal	All
chr7	17782053	17782453	peak_7517	Distal	Geneiase
chr7	18367201	18367925	peak_7522	Distal	All
chr7	19015727	19016368	peak_7533	Distal	All
chr7	19126427	19127047	peak_7534	Distal	All
chr7	19212054	19212525	peak_7537	Distal	Geneiase
chr7	19237637	19238217	peak_7541	Distal	All
chr7	19247423	19247862	peak_7542	Distal	All
chr7	19483670	19484244	peak_7544	Distal	All
chr7	21608212	21608684	peak_7560	Distal	All
chr7	21787908	21788423	peak_7565	Distal	Geneiase
chr7	21788550	21789291	peak_7566	Distal	Geneiase
chr7	21789609	21790231	peak_7567	Distal	Geneiase
chr7	22554673	22554877	peak_7579	Distal	All
chr7	22555019	22555247	peak_7580	Distal	All
chr7	22664957	22665568	peak_7581	Distal	All
chr7	23054767	23055431	peak_7590	Distal	Geneiase
chr7	23277291	23277777	peak_7591	Distal	All
chr7	23308706	23309271	peak_7595	Distal	All
chr7	23309459	23310654	peak_7596	Distal	All
chr7	23656541	23656827	peak_7600	Distal	All
chr7	23657731	23658237	peak_7601	Distal	All
chr7	23659081	23660196	peak_7602	Distal	All
chr7	23911515	23911944	peak_7610	Distal	All
chr7	23912111	23912444	peak_7611	Distal	All
chr7	23912663	23913249	peak_7612	Distal	All
chr7	23915135	23915634	peak_7613	Distal	All
chr7	23917342	23917853	peak_7614	Distal	All
chr7	23927115	23927923	peak_7615	Distal	All
chr7	23928750	23929350	peak_7616	Distal	All
chr7	23930029	23930277	peak_7617	Distal	All
chr7	23931786	23932279	peak_7618	Distal	All
chr7	23933437	23934461	peak_7619	Distal	All
chr7	23944911	23945385	peak_7620	Distal	All
chr7	24021599	24022547	peak_7622	Distal	All
chr7	24529458	24530111	peak_7632	Distal	All
chr7	25477261	25478293	peak_7656	Distal	All
chr7	25486281	25486975	peak_7657	Distal	All
chr7	25521789	25522463	peak_7663	Distal	All
chr7	25789739	25790492	peak_7667	Distal	All
chr7	25791197	25792193	peak_7668	Distal	All
chr7	25793174	25793945	peak_7669	Distal	All
chr7	25804856	25805774	peak_7671	Distal	All
chr7	25805905	25806518	peak_7672	Distal	All
chr7	25808133	25809100	peak_7673	Distal	All
chr7	26056482	26056861	peak_7674	Distal	All
chr7	26556727	26557665	peak_7685	Distal	All
chr7	26656966	26657531	peak_7686	Distal	All
chr7	26765035	26765408	peak_7687	Distal	All
chr7	26807919	26808626	peak_7688	Distal	All
chr7	26808756	26809866	peak_7689	Distal	All
chr7	26926645	26927194	peak_7695	Distal	All
chr7	26927550	26928344	peak_7696	Distal	All
chr7	27003556	27004097	peak_7700	Distal	All
chr7	27005737	27006356	peak_7701	Distal	All
chr7	27027579	27028378	peak_7704	Distal	All
chr7	27500750	27501126	peak_7707	Distal	All
chr7	28256828	28257661	peak_7720	Distal	All
chr7	28259480	28259837	peak_7721	Distal	All
chr7	28262057	28262605	peak_7722	Distal	All
chr7	28371326	28372777	peak_7726	Distal	All
chr7	28495600	28497189	peak_7730	Distal	All
chr7	28554660	28555118	peak_7734	Distal	All
chr7	29010316	29010959	peak_7744	Distal	Geneiase
chr8	21942	22656	peak_7746	Distal	All
chr8	620294	620870	peak_7772	Distal	Geneiase
chr8	958845	960095	peak_7784	Distal	Geneiase
chr8	1007915	1008297	peak_7786	Distal	Geneiase
chr8	1101965	1102608	peak_7795	Distal	Geneiase
chr8	1102732	1103329	peak_7796	Distal	Geneiase
chr8	1288669	1288907	peak_7805	Distal	Allele-specific
chr8	1864089	1864239	peak_7822	Distal	All
chr8	1965824	1966499	peak_7824	Distal	Geneiase
chr8	2189486	2189886	peak_7833	Distal	Geneiase
chr8	2190247	2191272	peak_7834	Distal	Geneiase
chr8	2347016	2347679	peak_7845	Distal	Geneiase
chr8	2626049	2626473	peak_7856	Distal	Geneiase
chr8	2665133	2665692	peak_7862	Distal	Geneiase
chr8	2911573	2912521	peak_7875	Distal	All
chr8	2964670	2965477	peak_7878	Distal	All
chr8	2965610	2966281	peak_7879	Distal	All
chr8	2968828	2969279	peak_7880	Distal	All
chr8	3002815	3004181	peak_7881	Distal	All
chr8	3004307	3004719	peak_7882	Distal	All
chr8	3069553	3071404	peak_7888	Distal	All
chr8	3742658	3743283	peak_7914	Distal	All
chr8	3745876	3746691	peak_7915	Distal	All
chr8	3823174	3824160	peak_7922	Distal	All
chr8	4382263	4382791	peak_7931	Distal	All
chr8	5058506	5060100	peak_7957	Distal	All
chr8	5091717	5092068	peak_7960	Distal	All
chr8	5093708	5093936	peak_7961	Distal	All
chr8	5239886	5240333	peak_7962	Distal	All
chr8	5538991	5539797	peak_7969	Distal	All
chr8	5569201	5569708	peak_7972	Distal	All
chr8	5725565	5726093	peak_7974	Distal	All
chr8	5775666	5775967	peak_7977	Distal	All
chr8	5776608	5776937	peak_7978	Distal	All
chr8	6495397	6496274	peak_7993	Distal	All
chr8	6778419	6780635	peak_8004	Distal	All
chr8	6907056	6907773	peak_8011	Distal	All
chr8	6911526	6912330	peak_8012	Distal	All
chr8	6925685	6926408	peak_8013	Distal	All
chr8	6978761	6979317	peak_8015	Distal	All
chr8	7097315	7097772	peak_8018	Distal	All
chr8	7292199	7293087	peak_8020	Distal	Geneiase
chr8	7293240	7293975	peak_8021	Distal	All
chr8	7295669	7297235	peak_8022	Distal	Geneiase
chr8	7405108	7405445	peak_8024	Distal	All
chr8	7405639	7406084	peak_8025	Distal	All
chr8	7406209	7406744	peak_8026	Distal	All
chr8	7406865	7407341	peak_8027	Distal	All
chr8	7407876	7408201	peak_8028	Distal	All
chr8	7410794	7411412	peak_8029	Distal	All
chr8	7413126	7413792	peak_8030	Distal	All
chr8	7800199	7801052	peak_8031	Distal	All
chr8	8227806	8228389	peak_8047	Distal	All
chr8	8271713	8272215	peak_8052	Distal	All
chr8	8731212	8731904	peak_8054	Distal	All
chr8	9139067	9140232	peak_8058	Distal	All
chr8	9219849	9221127	peak_8059	Distal	All
chr8	9531529	9531953	peak_8060	Distal	All
chr8	9534318	9535183	peak_8061	Distal	All
chr8	9904332	9904754	peak_8063	Distal	All
chr8	9905574	9906316	peak_8064	Distal	All
chr8	9912351	9912787	peak_8065	Distal	All
chr8	10085883	10086518	peak_8066	Distal	All
chr8	10086950	10087369	peak_8067	Distal	All
chr8	10964001	10964360	peak_8073	Distal	All
chr8	11534860	11535036	peak_8076	Distal	All
chr8	11577643	11577998	peak_8077	Distal	All
chr8	12516092	12516615	peak_8079	Distal	All
chr8	13013336	13014452	peak_8080	Distal	All
chr8	13014558	13015461	peak_8081	Distal	All
chr8	13016054	13016703	peak_8082	Distal	All
chr8	13020069	13020585	peak_8083	Distal	All
chr8	13024097	13025019	peak_8084	Distal	All
chr8	13239872	13240452	peak_8086	Distal	All
chr8	13240829	13241119	peak_8087	Distal	All
chr8	13241341	13242009	peak_8088	Distal	All
chr8	13242231	13243111	peak_8089	Distal	All
chr8	13243538	13245810	peak_8090	Distal	All
chr8	13258302	13258752	peak_8091	Distal	All
chr8	13313146	13313890	peak_8093	Distal	All
chr8	13931261	13931890	peak_8107	Distal	All
chr8	15407901	15408363	peak_8110	Distal	All
chr8	15410794	15411714	peak_8111	Distal	All
chr8	15582023	15582513	peak_8112	Distal	All
chr8	15814639	15814927	peak_8114	Distal	All
chr8	17342053	17342770	peak_8126	Distal	All
chr8	17374821	17375630	peak_8128	Distal	All
chr8	17957594	17958039	peak_8134	Distal	All
chr8	17960066	17960821	peak_8135	Distal	All
chr8	18125339	18125973	peak_8142	Distal	Geneiase
chr8	18911222	18911811	peak_8154	Distal	All
chr8	19011987	19012693	peak_8156	Distal	All
chr8	19298529	19299082	peak_8161	Distal	Geneiase
chr8	19908274	19908988	peak_8168	Distal	All
chr8	19909121	19910158	peak_8169	Distal	All
chr8	20292052	20292921	peak_8174	Distal	All
chr8	20294688	20295825	peak_8175	Distal	All
chr8	20295985	20296573	peak_8176	Distal	All
chr8	21302296	21302654	peak_8191	Distal	Geneiase
chr8	21486465	21487754	peak_8192	Distal	Geneiase
chr8	21603865	21604378	peak_8195	Distal	All
chr8	21660353	21660737	peak_8199	Distal	All
chr8	21697354	21697605	peak_8200	Distal	All
chr8	21998810	21999266	peak_8207	Distal	All
chr8	22001506	22002676	peak_8208	Distal	All
chr8	22023419	22023885	peak_8209	Distal	All
chr8	22107775	22108091	peak_8210	Distal	All
chr8	22127097	22127671	peak_8211	Distal	All
chr8	22176009	22176731	peak_8213	Distal	All
chr8	22789384	22789942	peak_8226	Distal	All
chr8	22837471	22837804	peak_8228	Distal	All
chr8	23156038	23156614	peak_8239	Distal	All
chr8	23252928	23254246	peak_8244	Distal	All
chr8	23290780	23291565	peak_8245	Distal	All
chr8	23330465	23330728	peak_8247	Distal	All
chr8	23567920	23568340	peak_8248	Distal	All
chr8	23647322	23647960	peak_8259	Distal	All
chr8	23856298	23856813	peak_8265	Distal	All
chr8	23960520	23961421	peak_8266	Distal	All
chr8	24160210	24160784	peak_8273	Distal	All
chr8	24182472	24182746	peak_8277	Distal	All
chr8	24256683	24257155	peak_8281	Distal	All
chr8	24257426	24257982	peak_8282	Distal	All
chr8	24297907	24298457	peak_8285	Distal	All
chr8	24298672	24299139	peak_8286	Distal	All
chr8	24426705	24426978	peak_8294	Distal	Geneiase
chr8	24894135	24894648	peak_8306	Distal	Geneiase
chr8	25194551	25195087	peak_8312	Distal	Geneiase
chr8	25318986	25319621	peak_8315	Distal	Geneiase
chr8	25576019	25577076	peak_8320	Distal	Geneiase
chr8	25577768	25578045	peak_8321	Distal	Geneiase
chr8	25578200	25578972	peak_8322	Distal	Geneiase
chr8	25582503	25582954	peak_8323	Distal	Geneiase
chr8	25933325	25933794	peak_8330	Distal	Geneiase
chr8	25935939	25936527	peak_8331	Distal	Geneiase
chr8	26153172	26153567	peak_8332	Distal	Geneiase
chr8	26267042	26268302	peak_8334	Distal	Geneiase
chr8	26801001	26802995	peak_8347	Distal	Geneiase
chr8	26811622	26812184	peak_8350	Distal	Geneiase
chr8	26922936	26923753	peak_8354	Distal	Geneiase
chr8	26925041	26925637	peak_8355	Distal	Geneiase
chr8	27040549	27041445	peak_8362	Distal	Geneiase
chr8	27042200	27042689	peak_8363	Distal	Geneiase
chr8	27043191	27043724	peak_8364	Distal	Geneiase
chr8	27045371	27046108	peak_8365	Distal	Geneiase
chr8	27061658	27062247	peak_8368	Distal	Geneiase
chr8	27065914	27067015	peak_8369	Distal	Geneiase
chr8	27394397	27394843	peak_8373	Distal	Geneiase
chr8	27477361	27477945	peak_8376	Distal	Geneiase
chr8	27503051	27503649	peak_8380	Distal	Geneiase
chr8	27509916	27510322	peak_8382	Distal	Geneiase
chr8	27510769	27511305	peak_8383	Distal	Geneiase
chr8	28012681	28013133	peak_8416	Distal	All
chr8	28014066	28014553	peak_8417	Distal	All
chr8	28017398	28018177	peak_8418	Distal	All
chr8	28117515	28118121	peak_8431	Distal	All
chr8	28118967	28119425	peak_8432	Distal	All
chr8	28122555	28123819	peak_8433	Distal	All
chr8	28124195	28126087	peak_8434	Distal	All
chr8	28451215	28451828	peak_8455	Distal	All
chr8	28524292	28524723	peak_8459	Distal	All
chr8	28532949	28533884	peak_8460	Distal	Geneiase
chr8	28560610	28561214	peak_8462	Distal	All
chr8	28572975	28573498	peak_8465	Distal	All
chr8	28754991	28755287	peak_8472	Distal	All
chr8	28835372	28835696	peak_8478	Distal	All
chr8	28869563	28870104	peak_8483	Distal	All
chr8	29153857	29154764	peak_8518	Distal	Geneiase
chr8	29829443	29830038	peak_8551	Distal	Geneiase
chr8	30085404	30085961	peak_8569	Distal	Geneiase
chr8	30157341	30157736	peak_8576	Distal	Geneiase
chr8	30163959	30164702	peak_8577	Distal	Geneiase
chr8	30578895	30580692	peak_8596	Distal	Geneiase
chr8	30582495	30584129	peak_8597	Distal	All
chr8	30609303	30611303	peak_8598	Distal	All
chr8	30611721	30611872	peak_8599	Distal	All
chr8	30619428	30619777	peak_8600	Distal	All
chr8	30619881	30619995	peak_8601	Distal	All
chr9	159358	159876	peak_8607	Distal	Geneiase
chr9	160005	160353	peak_8608	Distal	All
chr9	222084	222753	peak_8614	Distal	All
chr9	527167	528385	peak_8629	Distal	Geneiase
chr9	542847	543225	peak_8632	Distal	All
chr9	698428	698723	peak_8643	Distal	All
chr9	757361	758031	peak_8651	Distal	All
chr9	1069800	1070613	peak_8666	Distal	Geneiase
chr9	1070972	1071488	peak_8667	Distal	Geneiase
chr9	1135845	1136208	peak_8675	Distal	All
chr9	1179677	1180825	peak_8685	Distal	Geneiase
chr9	1181518	1182075	peak_8686	Distal	All
chr9	1183637	1184175	peak_8687	Distal	All
chr9	1556094	1556741	peak_8703	Distal	All
chr9	1707095	1708454	peak_8710	Distal	Geneiase
chr9	1708687	1709549	peak_8711	Distal	Geneiase
chr9	1903275	1903681	peak_8733	Distal	Geneiase
chr9	2095685	2096407	peak_8739	Distal	Geneiase
chr9	2179157	2179884	peak_8743	Distal	Geneiase
chr9	2470968	2471782	peak_8764	Distal	All
chr9	2542478	2542974	peak_8766	Distal	Geneiase
chr9	2901849	2902343	peak_8778	Distal	Geneiase
chr9	3005151	3005726	peak_8783	Distal	Geneiase
chr9	3006109	3006856	peak_8784	Distal	Geneiase
chr9	3008347	3008846	peak_8785	Distal	Geneiase
chr9	3112492	3113137	peak_8792	Distal	Geneiase
chr9	3205958	3206699	peak_8805	Distal	Geneiase
chr9	3349030	3349827	peak_8813	Distal	Geneiase
chr9	3407998	3408374	peak_8820	Distal	Geneiase
chr9	3411852	3412546	peak_8821	Distal	Geneiase
chr9	3425417	3426337	peak_8825	Distal	Geneiase
chr9	3427922	3429128	peak_8826	Distal	Geneiase
chr9	3443728	3444289	peak_8827	Distal	Geneiase
chr9	3805028	3806006	peak_8843	Distal	Geneiase
chr9	3808019	3808950	peak_8844	Distal	Geneiase
chr9	4326644	4327281	peak_8865	Distal	Geneiase
chr9	4509583	4510571	peak_8872	Distal	Geneiase
chr9	4511466	4512092	peak_8873	Distal	Geneiase
chr9	4549006	4550680	peak_8877	Distal	Geneiase
chr9	4926177	4926516	peak_8882	Distal	All
chr9	4926793	4927183	peak_8883	Distal	Geneiase
chr9	5275999	5276607	peak_8891	Distal	Geneiase
chr9	5294510	5294863	peak_8893	Distal	Geneiase
chr9	5328448	5329375	peak_8894	Distal	Geneiase
chr9	5743538	5744754	peak_8904	Distal	All
chr9	5893011	5893521	peak_8920	Distal	Geneiase
chr9	6653951	6654451	peak_8930	Distal	Geneiase
chr9	7106452	7107277	peak_8942	Distal	Geneiase
chr9	7441152	7441635	peak_8944	Distal	All
chr9	7805094	7805509	peak_8949	Distal	Geneiase
chr9	7805616	7806315	peak_8950	Distal	Geneiase
chr9	8144370	8144976	peak_8957	Distal	All
chr9	9168851	9169639	peak_8958	Distal	All
chr9	11654189	11654641	peak_8960	Distal	Geneiase
chr9	12333327	12333800	peak_8963	Distal	Geneiase
chr9	12673333	12673862	peak_8966	Distal	All
chr9	14845763	14850040	peak_8968	Distal	Allele-specific
chr9	14869920	14870035	peak_8969	Distal	All
chr9	15852577	15853095	peak_8970	Distal	All
chr9	16668159	16668746	peak_8971	Distal	All
chr9	17345608	17346178	peak_8973	Distal	All
chr9	18962822	18963213	peak_8976	Distal	All
chr9	19816374	19816839	peak_8978	Distal	All
chr9	28814998	28815387	peak_8984	Distal	All
chr9	30128232	30128691	peak_8986	Distal	All
chr9	38072132	38073319	peak_9003	Distal	All
chr9	38088582	38088924	peak_9004	Distal	All
chr9	39063546	39063861	peak_9006	Distal	Geneiase
chr9	39063979	39064710	peak_9007	Distal	Geneiase
chr9	39245341	39246515	peak_9009	Distal	Allele-specific
chr9	39250935	39251604	peak_9010	Distal	Geneiase
chr9	39263492	39264024	peak_9015	Distal	Allele-specific
chr9	39264942	39265192	peak_9016	Distal	All
chr9	39511368	39511997	peak_9023	Distal	Geneiase
chr9	39512232	39513153	peak_9024	Distal	Geneiase
chr9	39515099	39515384	peak_9025	Distal	Geneiase
chr9	40063012	40063364	peak_9044	Distal	Geneiase
chr9	40297413	40298351	peak_9050	Distal	Geneiase
chr9	40807435	40807977	peak_9057	Distal	Geneiase
chr9	41223872	41224502	peak_9062	Distal	Geneiase
chr9	41512517	41513224	peak_9067	Distal	Geneiase
chr9	41574059	41574893	peak_9071	Distal	Geneiase
chr9	41583418	41584103	peak_9073	Distal	Geneiase
chr9	41953090	41953486	peak_9083	Distal	Geneiase
chr9	42069813	42070082	peak_9087	Distal	Geneiase
chr9	42071273	42071810	peak_9088	Distal	Geneiase
chr9	42162064	42162439	peak_9090	Distal	Allele-specific
chr9	42645816	42646246	peak_9107	Distal	All
chr9	42648061	42648710	peak_9108	Distal	All
chr9	42942687	42943221	peak_9124	Distal	All
chr9	42945075	42945507	peak_9125	Distal	All
chr9	43077987	43078676	peak_9142	Distal	Geneiase
chr9	43349660	43350294	peak_9161	Distal	All
chr9	43571992	43572567	peak_9174	Distal	Geneiase
chr9	43716865	43717347	peak_9178	Distal	All
chr9	43912873	43913104	peak_9196	Distal	All
chr9	44510886	44511531	peak_9216	Distal	Geneiase
chr9	44642766	44643630	peak_9220	Distal	All
chr9	44645083	44645396	peak_9221	Distal	All
chr9	44646114	44646731	peak_9222	Distal	All
chr9	44770207	44770584	peak_9223	Distal	All
chr9	45078041	45078849	peak_9232	Distal	Geneiase
chr9	45543367	45544031	peak_9245	Distal	All
chr9	45544229	45544783	peak_9246	Distal	All
chr9	45640579	45641545	peak_9247	Distal	All
chr9	45641721	45642000	peak_9248	Distal	All
chr9	45642433	45642892	peak_9249	Distal	All
chr9	45643172	45643290	peak_9250	Distal	All
chr9	45657173	45658904	peak_9251	Distal	All
scaffold10	372567	372835	peak_9252	Distal	All
scaffold10	2921630	2922044	peak_9255	Distal	All
scaffold10	4639061	4639304	peak_9257	Distal	All
scaffold13	707223	707515	peak_9262	Distal	All
scaffold13	713966	714335	peak_9263	Distal	All
scaffold13	717099	717926	peak_9264	Distal	All
scaffold21	120390	121237	peak_9268	Distal	All
scaffold25	93427	93760	peak_9269	Distal	All
scaffold25	93937	94135	peak_9270	Distal	All
scaffold41	3047	3693	peak_9280	Distal	All
scaffold52	22569	23045	peak_9291	Distal	All
scaffold147	1490	2135	peak_9330	Distal	All
chr1	219083	220240	peak_19	Genic	All
chr1	221153	222174	peak_20	Genic	All
chr1	269217	270329	peak_21	Genic	All
chr1	273792	275661	peak_22	Genic	All
chr1	283027	283739	peak_23	Genic	All
chr1	314453	315419	peak_25	Genic	All
chr1	372151	372485	peak_27	Genic	All
chr1	410613	411741	peak_29	Genic	All
chr1	416285	417211	peak_30	Genic	All
chr1	458977	459205	peak_34	Genic	All
chr1	460014	460422	peak_35	Genic	All
chr1	502546	503052	peak_37	Genic	All
chr1	513106	513488	peak_38	Genic	All
chr1	518529	519589	peak_40	Genic	All
chr1	541134	542041	peak_44	Genic	All
chr1	544946	546496	peak_46	Genic	All
chr1	559484	562175	peak_48	Genic	Geneiase
chr1	573546	574032	peak_49	Genic	All
chr1	585194	585901	peak_50	Genic	All
chr1	609039	609793	peak_51	Genic	Geneiase
chr1	642337	642882	peak_53	Genic	All
chr1	772675	774368	peak_56	Genic	All
chr1	774504	775510	peak_57	Genic	Geneiase
chr1	881098	884634	peak_63	Genic	Geneiase
chr1	886249	888226	peak_64	Genic	Geneiase
chr1	932919	933787	peak_66	Genic	Geneiase
chr1	950289	950846	peak_67	Genic	All
chr1	954352	955523	peak_68	Genic	Geneiase
chr1	1000018	1000744	peak_70	Genic	Geneiase
chr1	1023604	1024070	peak_71	Genic	All
chr1	1142426	1143032	peak_74	Genic	All
chr1	1143204	1143941	peak_75	Genic	Geneiase
chr1	1206269	1207501	peak_78	Genic	All
chr1	1210100	1210955	peak_79	Genic	Geneiase
chr1	1247415	1247770	peak_80	Genic	All
chr1	1254213	1255343	peak_81	Genic	Geneiase
chr1	1273386	1274034	peak_82	Genic	All
chr1	1389896	1391009	peak_85	Genic	All
chr1	1459630	1462240	peak_88	Genic	All
chr1	1469819	1471019	peak_90	Genic	Geneiase
chr1	1498729	1499372	peak_98	Genic	Geneiase
chr1	1503086	1504594	peak_99	Genic	Geneiase
chr1	1540558	1541068	peak_101	Genic	Geneiase
chr1	1554446	1554953	peak_102	Genic	All
chr1	1569629	1570094	peak_103	Genic	Geneiase
chr1	1572688	1574182	peak_104	Genic	Geneiase
chr1	1576785	1577556	peak_105	Genic	All
chr1	1580335	1583411	peak_107	Genic	Geneiase
chr1	1714405	1714940	peak_111	Genic	All
chr1	1737642	1738644	peak_113	Genic	Geneiase
chr1	1775231	1776497	peak_114	Genic	All
chr1	1780346	1781168	peak_115	Genic	Geneiase
chr1	1782686	1783442	peak_116	Genic	Geneiase
chr1	1786425	1789367	peak_117	Genic	Geneiase
chr1	1789645	1790440	peak_118	Genic	Geneiase
chr1	1806520	1807010	peak_119	Genic	All
chr1	1822040	1822949	peak_120	Genic	Geneiase
chr1	1835808	1836837	peak_121	Genic	All
chr1	1837408	1837952	peak_122	Genic	All
chr1	1842069	1844858	peak_123	Genic	Geneiase
chr1	1845469	1846196	peak_124	Genic	All
chr1	1846415	1847398	peak_125	Genic	All
chr1	1910878	1911962	peak_127	Genic	All
chr1	1983667	1984163	peak_128	Genic	All
chr1	2039036	2040356	peak_131	Genic	Geneiase
chr1	2046599	2046984	peak_132	Genic	All
chr1	2049482	2050386	peak_134	Genic	Geneiase
chr1	2143690	2145814	peak_136	Genic	Geneiase
chr1	2187062	2188577	peak_137	Genic	Geneiase
chr1	2260467	2261089	peak_139	Genic	Geneiase
chr1	2627557	2628447	peak_143	Genic	Geneiase
chr1	2637147	2637617	peak_144	Genic	Geneiase
chr1	2641822	2643057	peak_145	Genic	Geneiase
chr1	2682854	2683649	peak_146	Genic	Geneiase
chr1	2820085	2820675	peak_152	Genic	Geneiase
chr1	2821907	2822400	peak_153	Genic	All
chr1	2990922	2992054	peak_156	Genic	Geneiase
chr1	3094071	3094690	peak_158	Genic	Geneiase
chr1	3121158	3121842	peak_159	Genic	Geneiase
chr1	3145178	3146066	peak_160	Genic	All
chr1	3183826	3184243	peak_161	Genic	All
chr1	3208646	3209201	peak_162	Genic	All
chr1	3364508	3365737	peak_168	Genic	Geneiase
chr1	3400648	3400987	peak_170	Genic	Geneiase
chr1	3401107	3401578	peak_171	Genic	Geneiase
chr1	3566451	3566749	peak_178	Genic	All
chr1	3655211	3655816	peak_179	Genic	Geneiase
chr1	3701537	3702700	peak_182	Genic	All
chr1	3702805	3703702	peak_183	Genic	Geneiase
chr1	3725413	3725777	peak_184	Genic	All
chr1	3728146	3728579	peak_185	Genic	Geneiase
chr1	3733004	3733415	peak_186	Genic	All
chr1	3739977	3741222	peak_187	Genic	Geneiase
chr1	3803194	3803607	peak_188	Genic	Geneiase
chr1	3808313	3808806	peak_190	Genic	All
chr1	3818290	3818647	peak_191	Genic	All
chr1	3819677	3820391	peak_192	Genic	All
chr1	3835861	3836215	peak_193	Genic	All
chr1	3884628	3887066	peak_196	Genic	Geneiase
chr1	3887633	3889730	peak_197	Genic	Geneiase
chr1	3890155	3891719	peak_198	Genic	Geneiase
chr1	3892936	3893764	peak_199	Genic	All
chr1	3898048	3899013	peak_201	Genic	Geneiase
chr1	3932762	3933110	peak_205	Genic	All
chr1	3938068	3941497	peak_206	Genic	Geneiase
chr1	3946871	3947226	peak_211	Genic	All
chr1	3956563	3956924	peak_213	Genic	All
chr1	3974791	3975260	peak_214	Genic	All
chr1	3989714	3990958	peak_215	Genic	All
chr1	4026915	4027735	peak_216	Genic	All
chr1	4030699	4031261	peak_218	Genic	All
chr1	4087732	4088223	peak_219	Genic	Geneiase
chr1	4108457	4109349	peak_221	Genic	All
chr1	4113476	4114291	peak_223	Genic	Geneiase
chr1	4116557	4117204	peak_224	Genic	All
chr1	4141596	4142155	peak_228	Genic	All
chr1	4143061	4143796	peak_229	Genic	Geneiase
chr1	4155280	4155955	peak_232	Genic	All
chr1	4162270	4163291	peak_233	Genic	Geneiase
chr1	4177761	4178855	peak_235	Genic	Geneiase
chr1	4189744	4190256	peak_238	Genic	Geneiase
chr1	4200650	4201529	peak_239	Genic	All
chr1	4242624	4243733	peak_244	Genic	All
chr1	4262846	4264280	peak_246	Genic	All
chr1	4264397	4265215	peak_247	Genic	All
chr1	4320194	4320740	peak_248	Genic	All
chr1	4327220	4327979	peak_249	Genic	All
chr1	4361865	4362844	peak_252	Genic	All
chr1	4370356	4372398	peak_253	Genic	All
chr1	4373859	4375149	peak_254	Genic	All
chr1	4376574	4377260	peak_255	Genic	All
chr1	4450151	4450658	peak_260	Genic	All
chr1	4452271	4453134	peak_261	Genic	All
chr1	4560830	4561466	peak_266	Genic	All
chr1	4645724	4649414	peak_270	Genic	All
chr1	4649544	4650381	peak_271	Genic	All
chr1	4681811	4682611	peak_275	Genic	All
chr1	4729045	4729791	peak_278	Genic	Geneiase
chr1	4729911	4730695	peak_279	Genic	All
chr1	4745609	4746172	peak_281	Genic	All
chr1	4758792	4759500	peak_282	Genic	Geneiase
chr1	4762197	4762412	peak_283	Genic	All
chr1	4889034	4889982	peak_285	Genic	All
chr1	4899980	4900541	peak_287	Genic	All
chr1	4971974	4972538	peak_289	Genic	All
chr1	4986169	4986586	peak_290	Genic	All
chr1	5098128	5099244	peak_293	Genic	Geneiase
chr1	5125820	5126732	peak_295	Genic	Geneiase
chr1	5126879	5128014	peak_296	Genic	Geneiase
chr1	5160228	5161481	peak_298	Genic	All
chr1	5163037	5163665	peak_299	Genic	All
chr1	5170733	5173003	peak_301	Genic	All
chr1	5228810	5229227	peak_306	Genic	All
chr1	5232773	5233024	peak_307	Genic	All
chr1	5237781	5238424	peak_308	Genic	All
chr1	5238905	5239790	peak_309	Genic	All
chr1	5240768	5241567	peak_310	Genic	All
chr1	5310906	5311817	peak_313	Genic	Geneiase
chr1	5367969	5368812	peak_317	Genic	Geneiase
chr1	5384944	5388181	peak_318	Genic	Geneiase
chr1	5389455	5390949	peak_319	Genic	Geneiase
chr1	5399548	5399835	peak_320	Genic	All
chr1	5415476	5416552	peak_322	Genic	Geneiase
chr1	5463310	5464088	peak_325	Genic	Geneiase
chr1	5540237	5540724	peak_328	Genic	All
chr1	5544754	5545405	peak_329	Genic	All
chr1	5602861	5604012	peak_331	Genic	Geneiase
chr1	5631175	5631951	peak_332	Genic	Geneiase
chr1	5688451	5689214	peak_337	Genic	Geneiase
chr1	5691822	5692352	peak_338	Genic	All
chr1	5693932	5694832	peak_339	Genic	All
chr1	5755263	5756365	peak_341	Genic	Geneiase
chr1	5756497	5757142	peak_342	Genic	Geneiase
chr1	5773773	5775921	peak_345	Genic	All
chr1	5932700	5933611	peak_353	Genic	All
chr1	5934577	5936462	peak_354	Genic	Geneiase
chr1	5936595	5936832	peak_355	Genic	All
chr1	6436028	6436305	peak_359	Genic	All
chr1	6436422	6436876	peak_360	Genic	All
chr1	6439301	6440212	peak_361	Genic	All
chr1	6447390	6448164	peak_362	Genic	All
chr1	6504340	6506100	peak_365	Genic	Geneiase
chr1	6506598	6507784	peak_366	Genic	All
chr1	6518295	6519001	peak_367	Genic	All
chr1	6521171	6522721	peak_369	Genic	Geneiase
chr1	6554536	6555263	peak_370	Genic	Geneiase
chr1	6557024	6557421	peak_371	Genic	All
chr1	6557533	6558178	peak_372	Genic	Geneiase
chr1	6604563	6606282	peak_375	Genic	Geneiase
chr1	6609493	6610242	peak_377	Genic	Geneiase
chr1	6624268	6624947	peak_378	Genic	All
chr1	6641171	6641525	peak_379	Genic	All
chr1	6661929	6662345	peak_381	Genic	Geneiase
chr1	6779842	6780367	peak_382	Genic	Geneiase
chr1	6783731	6785283	peak_383	Genic	All
chr1	6789204	6789954	peak_385	Genic	All
chr1	6807554	6807997	peak_386	Genic	All
chr1	6822046	6823227	peak_387	Genic	All
chr1	6827175	6827482	peak_388	Genic	All
chr1	6963401	6963940	peak_389	Genic	All
chr1	6979710	6980263	peak_390	Genic	All
chr1	6981123	6981779	peak_391	Genic	All
chr1	7093055	7093575	peak_395	Genic	Geneiase
chr1	7337168	7337814	peak_401	Genic	Geneiase
chr1	7344181	7345597	peak_402	Genic	All
chr1	7369005	7369512	peak_403	Genic	All
chr1	7375901	7376514	peak_406	Genic	All
chr1	7499625	7500441	peak_409	Genic	All
chr1	7560717	7561996	peak_414	Genic	All
chr1	7644774	7645674	peak_415	Genic	Geneiase
chr1	7676417	7678121	peak_422	Genic	All
chr1	7771405	7773549	peak_425	Genic	All
chr1	7777138	7779131	peak_426	Genic	All
chr1	7921440	7922053	peak_429	Genic	All
chr1	7933846	7935033	peak_430	Genic	All
chr1	7935417	7937016	peak_431	Genic	All
chr1	8138929	8139637	peak_432	Genic	All
chr1	8144128	8144930	peak_433	Genic	All
chr1	8154669	8155106	peak_434	Genic	All
chr1	8163720	8165462	peak_435	Genic	All
chr1	8265888	8267065	peak_438	Genic	All
chr1	8285543	8285959	peak_439	Genic	All
chr1	8439620	8441039	peak_443	Genic	Geneiase
chr1	8454292	8455152	peak_444	Genic	Geneiase
chr1	8671437	8672482	peak_447	Genic	All
chr1	8719317	8720603	peak_450	Genic	All
chr1	8782378	8782929	peak_453	Genic	All
chr1	8812200	8812916	peak_454	Genic	Geneiase
chr1	8817491	8818395	peak_455	Genic	Geneiase
chr1	8869838	8870519	peak_457	Genic	Geneiase
chr1	8986881	8988224	peak_459	Genic	Geneiase
chr1	9066932	9067480	peak_460	Genic	All
chr1	9237493	9238327	peak_462	Genic	Geneiase
chr1	9397875	9398119	peak_465	Genic	All
chr1	9403457	9406435	peak_470	Genic	Geneiase
chr1	9680637	9683147	peak_473	Genic	All
chr1	9698444	9699449	peak_474	Genic	All
chr1	9704411	9706033	peak_475	Genic	All
chr1	9967381	9968552	peak_480	Genic	Geneiase
chr1	9977419	9978070	peak_483	Genic	Geneiase
chr1	10108042	10108838	peak_489	Genic	Geneiase
chr1	10946434	10947262	peak_492	Genic	All
chr1	10970736	10971336	peak_493	Genic	All
chr1	10988376	10989314	peak_494	Genic	All
chr1	11079185	11079876	peak_495	Genic	All
chr1	11085405	11086112	peak_496	Genic	Geneiase
chr1	11455547	11456031	peak_497	Genic	All
chr1	11461311	11464628	peak_498	Genic	Geneiase
chr1	11665596	11667340	peak_500	Genic	All
chr1	11682643	11683725	peak_502	Genic	All
chr1	12178578	12180069	peak_504	Genic	All
chr1	12736509	12737943	peak_505	Genic	Geneiase
chr1	13915825	13916369	peak_508	Genic	All
chr1	14348810	14349199	peak_510	Genic	All
chr1	14573127	14574573	peak_514	Genic	All
chr1	14965006	14965437	peak_515	Genic	All
chr1	15157591	15158244	peak_519	Genic	All
chr1	15229230	15229752	peak_520	Genic	All
chr1	15271577	15272596	peak_522	Genic	Geneiase
chr1	15396945	15397618	peak_523	Genic	All
chr1	15654903	15655627	peak_526	Genic	Geneiase
chr1	16002908	16003216	peak_529	Genic	All
chr1	16282950	16283979	peak_530	Genic	Geneiase
chr1	16449673	16450059	peak_531	Genic	All
chr1	16551514	16552999	peak_533	Genic	Geneiase
chr1	16898188	16898880	peak_540	Genic	All
chr1	17016296	17016921	peak_543	Genic	All
chr1	17022290	17022799	peak_546	Genic	All
chr1	17024422	17025431	peak_547	Genic	All
chr1	17281962	17286130	peak_554	Genic	Geneiase
chr1	17288932	17289708	peak_557	Genic	All
chr1	17728161	17728689	peak_558	Genic	Geneiase
chr1	17743417	17743744	peak_561	Genic	All
chr1	17823786	17824308	peak_562	Genic	All
chr1	17922746	17924149	peak_563	Genic	Geneiase
chr1	17924897	17926305	peak_564	Genic	Geneiase
chr1	17929790	17930393	peak_566	Genic	All
chr1	18030291	18031012	peak_568	Genic	Geneiase
chr1	18113901	18115187	peak_569	Genic	Geneiase
chr1	18446946	18448999	peak_573	Genic	Geneiase
chr1	18585303	18586138	peak_577	Genic	Geneiase
chr1	18651787	18652871	peak_582	Genic	Geneiase
chr1	18663542	18664362	peak_583	Genic	Geneiase
chr1	18803517	18805802	peak_585	Genic	Geneiase
chr1	18806235	18806926	peak_586	Genic	Geneiase
chr1	18838373	18840379	peak_591	Genic	Geneiase
chr1	18843219	18843935	peak_592	Genic	Geneiase
chr1	18916553	18917100	peak_594	Genic	Geneiase
chr1	18925380	18926970	peak_595	Genic	Geneiase
chr1	18927117	18928310	peak_596	Genic	Geneiase
chr1	18995300	18995875	peak_601	Genic	Geneiase
chr1	19111224	19111699	peak_602	Genic	All
chr1	19246845	19248084	peak_604	Genic	All
chr1	19291493	19292133	peak_607	Genic	All
chr1	19292424	19293436	peak_608	Genic	All
chr1	19293906	19295008	peak_609	Genic	All
chr1	19308757	19309434	peak_611	Genic	All
chr1	19316218	19316807	peak_613	Genic	Geneiase
chr1	19558044	19558782	peak_617	Genic	Geneiase
chr1	19559835	19562229	peak_618	Genic	Geneiase
chr1	19845140	19845623	peak_622	Genic	All
chr1	19922299	19923220	peak_624	Genic	Geneiase
chr1	19941471	19942076	peak_627	Genic	All
chr1	20063603	20063915	peak_631	Genic	All
chr1	20078489	20079229	peak_632	Genic	All
chr1	20110802	20111709	peak_634	Genic	All
chr1	20143177	20143860	peak_635	Genic	All
chr1	20164348	20165778	peak_636	Genic	Geneiase
chr1	20166966	20168087	peak_637	Genic	Geneiase
chr1	20168414	20169102	peak_638	Genic	Geneiase
chr1	20171387	20172163	peak_639	Genic	All
chr1	20287989	20288980	peak_640	Genic	All
chr1	20386689	20388552	peak_650	Genic	Geneiase
chr1	20495124	20495578	peak_652	Genic	Geneiase
chr1	20511874	20513054	peak_653	Genic	Geneiase
chr1	20513162	20515005	peak_654	Genic	Geneiase
chr1	20806605	20809080	peak_663	Genic	All
chr1	20833457	20833993	peak_667	Genic	All
chr1	20902250	20902971	peak_669	Genic	Geneiase
chr1	21263198	21263700	peak_676	Genic	Geneiase
chr1	21297965	21298971	peak_678	Genic	Geneiase
chr1	21359694	21361545	peak_682	Genic	Geneiase
chr1	21361879	21363057	peak_683	Genic	Geneiase
chr1	21363998	21364964	peak_684	Genic	Geneiase
chr1	21377329	21377797	peak_685	Genic	All
chr1	21391843	21392796	peak_686	Genic	Geneiase
chr1	21392945	21397012	peak_687	Genic	Geneiase
chr1	21556046	21556912	peak_688	Genic	Geneiase
chr1	21681764	21682495	peak_691	Genic	All
chr1	21805771	21807241	peak_693	Genic	Geneiase
chr1	21808539	21809793	peak_694	Genic	Geneiase
chr1	21824472	21825001	peak_696	Genic	Geneiase
chr1	21835183	21835779	peak_697	Genic	All
chr1	22171797	22172234	peak_698	Genic	All
chr1	22175128	22175895	peak_699	Genic	Geneiase
chr1	22179236	22180902	peak_700	Genic	Geneiase
chr1	22216098	22217027	peak_701	Genic	All
chr1	22320778	22321088	peak_702	Genic	All
chr1	22326121	22329622	peak_703	Genic	Geneiase
chr1	22390921	22391710	peak_704	Genic	All
chr1	22749622	22750602	peak_709	Genic	All
chr1	22751156	22752342	peak_710	Genic	All
chr1	22781045	22781882	peak_712	Genic	All
chr1	22790333	22791506	peak_714	Genic	Geneiase
chr1	22814132	22815016	peak_717	Genic	All
chr1	22871955	22872330	peak_718	Genic	All
chr1	22918250	22921614	peak_724	Genic	Geneiase
chr1	22943400	22943754	peak_725	Genic	All
chr1	23008039	23009628	peak_727	Genic	Geneiase
chr1	23063918	23064464	peak_728	Genic	All
chr1	23122541	23122846	peak_733	Genic	Geneiase
chr1	23145342	23146141	peak_734	Genic	Geneiase
chr1	23146275	23147099	peak_735	Genic	Geneiase
chr1	23160058	23161399	peak_736	Genic	Geneiase
chr1	23176473	23179927	peak_738	Genic	Geneiase
chr1	23203071	23203314	peak_740	Genic	Allele-specific
chr1	23234455	23235432	peak_742	Genic	All
chr1	23295873	23296611	peak_743	Genic	Geneiase
chr1	23307279	23308253	peak_744	Genic	All
chr1	23342911	23344834	peak_746	Genic	Geneiase
chr1	23350183	23351264	peak_748	Genic	All
chr1	23359162	23359724	peak_749	Genic	All
chr1	23360267	23360610	peak_750	Genic	All
chr1	23402384	23402890	peak_751	Genic	All
chr1	23410691	23411191	peak_752	Genic	All
chr1	23411474	23413406	peak_753	Genic	Geneiase
chr1	23732543	23733280	peak_762	Genic	All
chr1	23737179	23737605	peak_763	Genic	All
chr1	23777162	23777903	peak_764	Genic	All
chr1	23820317	23820818	peak_767	Genic	All
chr1	23826718	23828402	peak_768	Genic	All
chr1	23829437	23830427	peak_770	Genic	All
chr1	23850665	23851338	peak_774	Genic	All
chr1	23870786	23871614	peak_776	Genic	All
chr1	24076085	24076794	peak_780	Genic	All
chr1	24107904	24108417	peak_781	Genic	All
chr1	24109587	24110397	peak_783	Genic	All
chr1	24111621	24113303	peak_784	Genic	All
chr1	24124933	24125726	peak_785	Genic	All
chr1	24134124	24134719	peak_788	Genic	All
chr1	24136355	24136961	peak_789	Genic	Geneiase
chr1	24146849	24147622	peak_790	Genic	Geneiase
chr1	24154689	24155167	peak_791	Genic	Geneiase
chr1	24164665	24165217	peak_792	Genic	All
chr1	24172016	24172460	peak_794	Genic	Geneiase
chr1	24204731	24205140	peak_796	Genic	Geneiase
chr1	24251895	24253209	peak_797	Genic	All
chr1	24290047	24290920	peak_798	Genic	Geneiase
chr1	24295707	24296065	peak_799	Genic	Geneiase
chr1	24339805	24340169	peak_801	Genic	All
chr1	24415525	24416094	peak_803	Genic	All
chr1	24528310	24530199	peak_805	Genic	Geneiase
chr1	24541627	24542052	peak_808	Genic	All
chr1	24567389	24567833	peak_809	Genic	All
chr1	24568651	24568962	peak_810	Genic	All
chr1	24571276	24571734	peak_811	Genic	All
chr1	24599852	24600867	peak_813	Genic	Geneiase
chr1	24662055	24662576	peak_817	Genic	All
chr1	24672762	24675082	peak_818	Genic	Geneiase
chr1	24675183	24675963	peak_819	Genic	Geneiase
chr1	24679184	24680074	peak_820	Genic	Geneiase
chr1	24710287	24711028	peak_821	Genic	All
chr1	24717610	24718457	peak_824	Genic	Geneiase
chr1	24750124	24750628	peak_829	Genic	All
chr1	24751242	24751968	peak_830	Genic	All
chr1	24787284	24788146	peak_832	Genic	All
chr1	24791451	24792322	peak_833	Genic	All
chr1	24811794	24812538	peak_834	Genic	All
chr1	24824374	24824742	peak_835	Genic	All
chr1	24836216	24837827	peak_836	Genic	Geneiase
chr1	24839632	24840501	peak_837	Genic	Geneiase
[truncated: 7,174 more rows]

## Sheet: Table S3
ChIP-seq peaks of H3K4me3
Chromsome	start	end	peak_id
chr1	98611	99706	peak_0
chr1	107878	108944	peak_1
chr1	123104	124080	peak_2
chr1	128697	129342	peak_3
chr1	140808	141486	peak_4
chr1	151505	152411	peak_5
chr1	153380	154305	peak_6
chr1	166328	167211	peak_7
chr1	176265	177339	peak_8
chr1	182949	183743	peak_9
chr1	201809	202590	peak_10
chr1	215870	216899	peak_11
chr1	219944	220959	peak_12
chr1	223719	224336	peak_13
chr1	227017	227957	peak_14
chr1	238671	239693	peak_15
chr1	247034	248046	peak_16
chr1	281750	283199	peak_17
chr1	315402	316468	peak_18
chr1	357174	358141	peak_19
chr1	360080	360785	peak_20
chr1	362093	363157	peak_21
chr1	364655	365359	peak_22
chr1	372686	373376	peak_23
chr1	401391	402522	peak_24
chr1	406917	407831	peak_25
chr1	412922	413943	peak_26
chr1	438931	439957	peak_27
chr1	446083	446662	peak_28
chr1	459291	459938	peak_29
chr1	476184	476858	peak_30
chr1	483562	484190	peak_31
chr1	490918	492008	peak_32
chr1	501936	502695	peak_33
chr1	506487	507084	peak_34
chr1	517727	518736	peak_35
chr1	527481	528163	peak_36
chr1	534913	535748	peak_37
chr1	554796	556105	peak_38
chr1	574029	574800	peak_39
chr1	603592	604389	peak_40
chr1	738954	739562	peak_41
chr1	767610	768384	peak_42
chr1	781784	782713	peak_43
chr1	792529	793198	peak_44
chr1	829446	830684	peak_45
chr1	861548	862499	peak_46
chr1	865191	866194	peak_47
chr1	892033	892928	peak_48
chr1	899888	900925	peak_49
chr1	903226	904323	peak_50
chr1	912708	913570	peak_51
chr1	916248	917672	peak_52
chr1	920237	921026	peak_53
chr1	933751	934807	peak_54
chr1	945334	946035	peak_55
chr1	947947	948937	peak_56
chr1	950954	952015	peak_57
chr1	970740	971685	peak_58
chr1	976960	978137	peak_59
chr1	985216	986178	peak_60
chr1	991400	991968	peak_61
chr1	1000722	1001701	peak_62
chr1	1008392	1009208	peak_63
chr1	1014639	1015583	peak_64
chr1	1022823	1023724	peak_65
chr1	1039338	1040137	peak_66
chr1	1047271	1048109	peak_67
chr1	1062027	1062825	peak_68
chr1	1102536	1103917	peak_69
chr1	1121441	1122059	peak_70
chr1	1141307	1142273	peak_71
chr1	1164960	1165693	peak_72
chr1	1169689	1170781	peak_73
chr1	1171979	1173008	peak_74
chr1	1192217	1192666	peak_75
chr1	1207122	1207942	peak_76
chr1	1210993	1212236	peak_77
chr1	1265953	1266630	peak_78
chr1	1276260	1277520	peak_79
chr1	1322853	1323702	peak_80
chr1	1437286	1438114	peak_81
chr1	1439703	1440601	peak_82
chr1	1446798	1447894	peak_83
chr1	1460469	1461908	peak_84
chr1	1476318	1476906	peak_85
chr1	1478806	1479737	peak_86
chr1	1499938	1501237	peak_87
chr1	1516462	1517628	peak_88
chr1	1523700	1524610	peak_89
chr1	1539552	1540615	peak_90
chr1	1544787	1545569	peak_91
chr1	1554962	1555872	peak_92
chr1	1564670	1565462	peak_93
chr1	1569872	1570582	peak_94
chr1	1581868	1582672	peak_95
chr1	1599331	1600091	peak_96
chr1	1638412	1638920	peak_97
chr1	1642695	1643547	peak_98
chr1	1651758	1652563	peak_99
chr1	1657953	1658958	peak_100
chr1	1700220	1701224	peak_101
chr1	1713450	1714321	peak_102
chr1	1722079	1722909	peak_103
chr1	1747275	1748230	peak_104
chr1	1749841	1751014	peak_105
chr1	1767850	1769013	peak_106
chr1	1776324	1777538	peak_107
chr1	1783393	1784566	peak_108
chr1	1819029	1819812	peak_109
chr1	1845650	1846646	peak_110
chr1	1896700	1897493	peak_111
chr1	1908239	1909222	peak_112
chr1	1914872	1915829	peak_113
chr1	1916710	1917912	peak_114
chr1	1981776	1982438	peak_115
chr1	1992493	1993350	peak_116
chr1	1994263	1994930	peak_117
chr1	2028844	2030359	peak_118
chr1	2036597	2037591	peak_119
chr1	2045519	2046670	peak_120
chr1	2050312	2051278	peak_121
chr1	2060043	2060803	peak_122
chr1	2062119	2062733	peak_123
chr1	2132400	2132995	peak_124
chr1	2150608	2151405	peak_125
chr1	2156008	2156664	peak_126
chr1	2166800	2167685	peak_127
chr1	2189295	2190225	peak_128
chr1	2230886	2231639	peak_129
chr1	2247587	2248603	peak_130
chr1	2260925	2261834	peak_131
chr1	2497685	2498446	peak_132
chr1	2560488	2561592	peak_133
chr1	2595529	2596329	peak_134
chr1	2623940	2625128	peak_135
chr1	2637479	2638274	peak_136
chr1	2656402	2657172	peak_137
chr1	2658310	2658928	peak_138
chr1	2681692	2682941	peak_139
chr1	2686949	2688122	peak_140
chr1	2694252	2695044	peak_141
chr1	2711653	2712781	peak_142
chr1	2721720	2722281	peak_143
chr1	2736398	2737550	peak_144
chr1	2748954	2750037	peak_145
chr1	2799777	2800577	peak_146
chr1	2804669	2805482	peak_147
chr1	2810335	2810996	peak_148
chr1	2822304	2823018	peak_149
chr1	2859343	2859886	peak_150
chr1	2865137	2865704	peak_151
chr1	2923861	2924743	peak_152
chr1	2925629	2926359	peak_153
chr1	2933840	2934655	peak_154
chr1	2944858	2945575	peak_155
chr1	3020677	3021340	peak_156
chr1	3045487	3046223	peak_157
chr1	3053107	3054096	peak_158
chr1	3059229	3060099	peak_159
chr1	3060844	3061761	peak_160
chr1	3065915	3066959	peak_161
chr1	3075815	3076506	peak_162
chr1	3093260	3094062	peak_163
chr1	3103884	3104815	peak_164
chr1	3127873	3128721	peak_165
chr1	3139035	3139874	peak_166
chr1	3183166	3185000	peak_167
chr1	3202355	3203102	peak_168
chr1	3263035	3263743	peak_169
chr1	3267622	3268469	peak_170
chr1	3285593	3286290	peak_171
chr1	3297064	3298076	peak_172
chr1	3363797	3364472	peak_173
chr1	3369455	3370033	peak_174
chr1	3386984	3387961	peak_175
chr1	3391581	3392422	peak_176
chr1	3401539	3402137	peak_177
chr1	3404803	3405557	peak_178
chr1	3412520	3413656	peak_179
chr1	3418147	3418815	peak_180
chr1	3431335	3432105	peak_181
chr1	3444170	3446521	peak_182
chr1	3512946	3514334	peak_183
chr1	3516381	3517259	peak_184
chr1	3546644	3547825	peak_185
chr1	3557136	3557790	peak_186
chr1	3576373	3577160	peak_187
chr1	3654399	3655432	peak_188
chr1	3656274	3656985	peak_189
chr1	3699321	3700537	peak_190
chr1	3706990	3707691	peak_191
chr1	3731629	3732602	peak_192
chr1	3733155	3734149	peak_193
chr1	3742150	3742653	peak_194
chr1	3748999	3749734	peak_195
chr1	3769688	3770503	peak_196
chr1	3772092	3772842	peak_197
chr1	3785461	3786405	peak_198
chr1	3802552	3803272	peak_199
chr1	3807641	3808478	peak_200
chr1	3824332	3825275	peak_201
chr1	3837138	3838327	peak_202
chr1	3868298	3869164	peak_203
chr1	3876913	3878274	peak_204
chr1	3891898	3893237	peak_205
chr1	3899027	3900047	peak_206
chr1	3921029	3921600	peak_207
chr1	3933166	3933805	peak_208
chr1	3946443	3947978	peak_209
chr1	3973773	3974870	peak_210
chr1	3978709	3979229	peak_211
chr1	3994502	3995578	peak_212
chr1	4000582	4001398	peak_213
chr1	4013191	4014199	peak_214
chr1	4022898	4023787	peak_215
chr1	4031151	4032162	peak_216
chr1	4077563	4078258	peak_217
chr1	4087049	4087895	peak_218
chr1	4094038	4094963	peak_219
chr1	4124052	4124745	peak_220
chr1	4159535	4162246	peak_221
chr1	4171079	4172503	peak_222
chr1	4200432	4201274	peak_223
chr1	4243738	4245140	peak_224
chr1	4257427	4258244	peak_225
chr1	4263754	4264373	peak_226
chr1	4274527	4275449	peak_227
chr1	4280516	4281356	peak_228
chr1	4319488	4320232	peak_229
chr1	4324924	4327213	peak_230
chr1	4334509	4335614	peak_231
chr1	4338222	4339070	peak_232
chr1	4358816	4360259	peak_233
chr1	4384914	4386047	peak_234
chr1	4406631	4407821	peak_235
chr1	4433179	4434091	peak_236
chr1	4447251	4447967	peak_237
chr1	4472390	4473845	peak_238
chr1	4480910	4481791	peak_239
chr1	4528458	4529458	peak_240
chr1	4533809	4534858	peak_241
chr1	4554646	4555450	peak_242
chr1	4555626	4556365	peak_243
chr1	4568019	4568792	peak_244
chr1	4648666	4649879	peak_245
chr1	4746204	4747166	peak_246
chr1	4761550	4762392	peak_247
chr1	4766874	4767903	peak_248
chr1	4790621	4791302	peak_249
chr1	4809990	4810650	peak_250
chr1	4814671	4815913	peak_251
chr1	4830117	4830882	peak_252
chr1	4848025	4848922	peak_253
chr1	4854303	4855227	peak_254
chr1	4856438	4857074	peak_255
chr1	4860321	4861474	peak_256
chr1	4864235	4865554	peak_257
chr1	4883761	4884748	peak_258
chr1	4891363	4892712	peak_259
chr1	4898912	4899438	peak_260
chr1	4956113	4956883	peak_261
chr1	4960973	4961680	peak_262
chr1	4971061	4972023	peak_263
chr1	4985417	4986126	peak_264
chr1	4998183	4999261	peak_265
chr1	5010778	5012086	peak_266
chr1	5095998	5096725	peak_267
chr1	5099028	5099827	peak_268
chr1	5104011	5104905	peak_269
chr1	5162052	5162683	peak_270
chr1	5219728	5220920	peak_271
chr1	5231711	5232752	peak_272
chr1	5244802	5245578	peak_273
chr1	5250873	5251594	peak_274
chr1	5255743	5256370	peak_275
chr1	5260175	5261170	peak_276
chr1	5265725	5267158	peak_277
chr1	5287548	5288535	peak_278
chr1	5327414	5327867	peak_279
chr1	5368848	5369755	peak_280
chr1	5388288	5389628	peak_281
chr1	5399892	5400842	peak_282
chr1	5407512	5408402	peak_283
chr1	5459003	5459844	peak_284
chr1	5466548	5467562	peak_285
chr1	5476671	5477723	peak_286
chr1	5519093	5519676	peak_287
chr1	5539126	5540347	peak_288
chr1	5543743	5544727	peak_289
chr1	5553173	5554022	peak_290
chr1	5562641	5563395	peak_291
chr1	5627191	5628349	peak_292
chr1	5637128	5637706	peak_293
chr1	5664686	5665848	peak_294
chr1	5673908	5674480	peak_295
chr1	5748610	5749495	peak_296
chr1	5773377	5774828	peak_297
chr1	5819564	5820316	peak_298
chr1	5841341	5842750	peak_299
chr1	5859627	5860450	peak_300
chr1	6114953	6115290	peak_301
chr1	6433549	6434401	peak_302
chr1	6438110	6439357	peak_303
chr1	6496211	6497038	peak_304
chr1	6507376	6508198	peak_305
chr1	6512346	6513263	peak_306
chr1	6547350	6548342	peak_307
chr1	6555614	6556899	peak_308
chr1	6563421	6564396	peak_309
chr1	6623420	6624226	peak_310
chr1	6641428	6642419	peak_311
chr1	6645973	6646683	peak_312
chr1	6655280	6655883	peak_313
chr1	6662336	6663434	peak_314
chr1	6786413	6787030	peak_315
chr1	6799008	6799812	peak_316
chr1	6805746	6806570	peak_317
chr1	6808028	6809065	peak_318
chr1	6812106	6812998	peak_319
chr1	6821617	6822481	peak_320
chr1	6868609	6869513	peak_321
chr1	6949910	6950845	peak_322
chr1	6963922	6964675	peak_323
chr1	6978669	6979636	peak_324
chr1	6984623	6985186	peak_325
chr1	6991296	6992297	peak_326
chr1	7019785	7020595	peak_327
chr1	7091801	7092948	peak_328
chr1	7246400	7247645	peak_329
chr1	7255990	7256772	peak_330
chr1	7337742	7338609	peak_331
chr1	7367665	7368951	peak_332
chr1	7376411	7377907	peak_333
chr1	7489715	7490645	peak_334
chr1	7522897	7523610	peak_335
chr1	7562129	7562843	peak_336
chr1	7575251	7576044	peak_337
chr1	7616300	7617008	peak_338
chr1	7677342	7678689	peak_339
chr1	7760578	7761608	peak_340
chr1	7790549	7791530	peak_341
chr1	7825983	7826804	peak_342
chr1	8101163	8102071	peak_343
chr1	8136520	8137448	peak_344
chr1	8153914	8154308	peak_345
chr1	8165390	8166459	peak_346
chr1	8273428	8274032	peak_347
chr1	8379035	8379985	peak_348
chr1	8391157	8391973	peak_349
chr1	8396383	8397148	peak_350
chr1	8406201	8407033	peak_351
chr1	8452436	8453601	peak_352
chr1	8499416	8500332	peak_353
chr1	8514016	8514928	peak_354
chr1	8523155	8523968	peak_355
chr1	8558320	8559100	peak_356
chr1	8571516	8572421	peak_357
chr1	8763142	8763748	peak_358
chr1	8764784	8765724	peak_359
chr1	8773484	8774238	peak_360
chr1	8792913	8793641	peak_361
chr1	8806670	8807559	peak_362
chr1	8812451	8813613	peak_363
chr1	8818335	8819665	peak_364
chr1	8870392	8871372	peak_365
chr1	8923486	8924512	peak_366
chr1	8974195	8974803	peak_367
chr1	9006815	9007683	peak_368
chr1	9012704	9013612	peak_369
chr1	9073256	9074018	peak_370
chr1	9089063	9089660	peak_371
chr1	9191620	9192153	peak_372
chr1	9210495	9211194	peak_373
chr1	9223256	9224087	peak_374
chr1	9236951	9237586	peak_375
chr1	9252467	9253346	peak_376
chr1	9259117	9259705	peak_377
chr1	9263226	9263950	peak_378
chr1	9267705	9268740	peak_379
chr1	9270312	9271270	peak_380
chr1	9378191	9379029	peak_381
chr1	9384442	9385100	peak_382
chr1	9396580	9397460	peak_383
chr1	9413183	9414016	peak_384
chr1	9504007	9504931	peak_385
chr1	9686809	9687626	peak_386
chr1	9707508	9708537	peak_387
chr1	9713107	9714235	peak_388
chr1	9741405	9742617	peak_389
chr1	9778822	9779385	peak_390
chr1	9785214	9786231	peak_391
chr1	9904207	9905442	peak_392
chr1	9965737	9967262	peak_393
chr1	9994369	9995476	peak_394
chr1	10062366	10063341	peak_395
chr1	10078430	10079269	peak_396
chr1	10753305	10754415	peak_397
chr1	10838702	10839372	peak_398
chr1	10945470	10946350	peak_399
chr1	11079960	11080886	peak_400
chr1	11088700	11090029	peak_401
chr1	11113386	11114121	peak_402
chr1	11253397	11254342	peak_403
chr1	11334371	11334975	peak_404
chr1	11385396	11386543	peak_405
chr1	11475339	11475879	peak_406
chr1	11689447	11690196	peak_407
chr1	11715569	11716336	peak_408
chr1	11807335	11808047	peak_409
chr1	11968113	11969189	peak_410
chr1	11973458	11974142	peak_411
chr1	11978497	11979151	peak_412
chr1	12002288	12003055	peak_413
chr1	12348008	12348554	peak_414
chr1	12433447	12434201	peak_415
chr1	12494184	12495111	peak_416
chr1	12517544	12518153	peak_417
chr1	12730837	12731545	peak_418
chr1	12737857	12738714	peak_419
chr1	13085960	13086660	peak_420
chr1	13371111	13372288	peak_421
chr1	13397583	13398704	peak_422
chr1	13409874	13410874	peak_423
chr1	13466543	13467344	peak_424
chr1	13526621	13527230	peak_425
chr1	13614846	13615358	peak_426
chr1	13635495	13636382	peak_427
chr1	13649373	13649942	peak_428
chr1	13673627	13674613	peak_429
chr1	13791078	13791861	peak_430
chr1	13796221	13796892	peak_431
chr1	13803203	13804188	peak_432
chr1	13916475	13917222	peak_433
chr1	14373915	14375012	peak_434
chr1	14554992	14555488	peak_435
chr1	14568793	14569584	peak_436
chr1	14584827	14586060	peak_437
chr1	15130103	15131029	peak_438
chr1	15144362	15145002	peak_439
chr1	15156689	15157805	peak_440
chr1	15199014	15199859	peak_441
chr1	15205587	15206132	peak_442
chr1	15218512	15219181	peak_443
chr1	15331933	15333199	peak_444
chr1	15342191	15342978	peak_445
chr1	15383559	15384373	peak_446
chr1	15395962	15396919	peak_447
chr1	15476275	15477032	peak_448
chr1	15507694	15508842	peak_449
chr1	15520245	15520947	peak_450
chr1	15528457	15529353	peak_451
chr1	16041688	16042311	peak_452
chr1	16280278	16281147	peak_453
chr1	16303929	16304813	peak_454
chr1	16313784	16314577	peak_455
chr1	16347141	16347936	peak_456
chr1	16372963	16373661	peak_457
chr1	16396197	16396792	peak_458
chr1	16425929	16426691	peak_459
chr1	16441722	16442553	peak_460
chr1	16550729	16551639	peak_461
chr1	16559693	16560469	peak_462
chr1	16651953	16653810	peak_463
chr1	16767210	16768282	peak_464
chr1	16879302	16880235	peak_465
chr1	16931736	16932393	peak_466
chr1	16966479	16967061	peak_467
chr1	16994668	16995216	peak_468
chr1	17004236	17004946	peak_469
chr1	17010456	17011299	peak_470
chr1	17022808	17023675	peak_471
chr1	17023803	17024340	peak_472
chr1	17029472	17030296	peak_473
chr1	17124270	17125144	peak_474
chr1	17145067	17145577	peak_475
chr1	17149234	17149968	peak_476
chr1	17218342	17219171	peak_477
chr1	17246740	17247285	peak_478
chr1	17255547	17256610	peak_479
chr1	17279624	17280332	peak_480
chr1	17716425	17717408	peak_481
chr1	17769196	17770069	peak_482
chr1	17824214	17825499	peak_483
chr1	17936890	17937770	peak_484
chr1	17958265	17959275	peak_485
chr1	17972023	17973026	peak_486
chr1	18020224	18021043	peak_487
chr1	18036229	18037538	peak_488
chr1	18046850	18047946	peak_489
chr1	18056780	18058259	peak_490
chr1	18070496	18071313	peak_491
chr1	18080210	18080973	peak_492
chr1	18109539	18109839	peak_493
chr1	18113468	18114571	peak_494
chr1	18133233	18133837	peak_495
chr1	18366009	18366373	peak_496
chr1	18377636	18378394	peak_497
chr1	18399776	18400311	peak_498
chr1	18407382	18408443	peak_499
chr1	18463985	18465002	peak_500
chr1	18550169	18551143	peak_501
chr1	18590609	18591599	peak_502
chr1	18593279	18593943	peak_503
chr1	18609320	18610016	peak_504
chr1	18619941	18620877	peak_505
chr1	18652348	18653059	peak_506
chr1	18656719	18657225	peak_507
chr1	18658144	18659180	peak_508
chr1	18662110	18663667	peak_509
chr1	18669782	18670985	peak_510
chr1	18684508	18684964	peak_511
chr1	18707787	18708839	peak_512
chr1	18805250	18806225	peak_513
chr1	18833263	18834167	peak_514
chr1	18841562	18843166	peak_515
chr1	18904400	18905249	peak_516
chr1	18942525	18943287	peak_517
chr1	18952606	18953351	peak_518
chr1	19000773	19001589	peak_519
chr1	19061099	19061854	peak_520
chr1	19063673	19064381	peak_521
chr1	19191326	19191959	peak_522
chr1	19209442	19210230	peak_523
chr1	19234048	19234601	peak_524
chr1	19246518	19247500	peak_525
chr1	19319124	19319855	peak_526
chr1	19409776	19410470	peak_527
chr1	19476181	19476904	peak_528
chr1	19482665	19483101	peak_529
chr1	19536854	19537548	peak_530
chr1	19552347	19553058	peak_531
chr1	19558770	19559989	peak_532
chr1	19598406	19599824	peak_533
chr1	19823397	19824082	peak_534
chr1	19830330	19831790	peak_535
chr1	19923267	19924389	peak_536
chr1	19942274	19943766	peak_537
chr1	20075086	20076920	peak_538
chr1	20167886	20168907	peak_539
chr1	20319774	20320403	peak_540
chr1	20339164	20339754	peak_541
chr1	20373359	20374212	peak_542
chr1	20478602	20479228	peak_543
chr1	20796856	20797979	peak_544
chr1	20829092	20829767	peak_545
chr1	20833798	20834740	peak_546
chr1	20859733	20860464	peak_547
chr1	20896481	20897382	peak_548
chr1	20901381	20902391	peak_549
chr1	20913841	20914948	peak_550
chr1	20921733	20922376	peak_551
chr1	20924562	20925997	peak_552
chr1	21143844	21144557	peak_553
chr1	21213065	21214757	peak_554
chr1	21232140	21233357	peak_555
chr1	21249136	21249940	peak_556
chr1	21262589	21263400	peak_557
chr1	21327935	21329381	peak_558
chr1	21360058	21360628	peak_559
chr1	21360731	21361346	peak_560
chr1	21380666	21381299	peak_561
chr1	21388432	21389377	peak_562
chr1	21392686	21394406	peak_563
chr1	21553645	21556208	peak_564
chr1	21591216	21592173	peak_565
chr1	21666597	21667368	peak_566
chr1	21681283	21681882	peak_567
chr1	21682535	21683119	peak_568
chr1	21711019	21711696	peak_569
chr1	21792387	21792995	peak_570
chr1	21824990	21825637	peak_571
chr1	21834681	21835444	peak_572
chr1	21843583	21844535	peak_573
chr1	21856721	21857303	peak_574
chr1	22167542	22168338	peak_575
chr1	22168534	22169301	peak_576
chr1	22175927	22176628	peak_577
chr1	22178267	22179515	peak_578
chr1	22180896	22182142	peak_579
chr1	22190335	22191145	peak_580
chr1	22198995	22199875	peak_581
chr1	22212342	22212957	peak_582
chr1	22213322	22214608	peak_583
chr1	22319928	22320533	peak_584
chr1	22320987	22321513	peak_585
chr1	22332219	22333054	peak_586
chr1	22334455	22335403	peak_587
chr1	22352051	22353449	peak_588
chr1	22390436	22390891	peak_589
chr1	22477668	22478540	peak_590
chr1	22481895	22482401	peak_591
chr1	22499969	22500844	peak_592
chr1	22745010	22746030	peak_593
chr1	22750272	22751609	peak_594
chr1	22755154	22755632	peak_595
chr1	22756719	22757475	peak_596
chr1	22765829	22766895	peak_597
chr1	22773203	22774131	peak_598
chr1	22790358	22791196	peak_599
chr1	22809171	22810194	peak_600
chr1	22870261	22871967	peak_601
chr1	22879767	22880476	peak_602
chr1	22959091	22959963	peak_603
chr1	22975428	22976108	peak_604
chr1	23003940	23004667	peak_605
chr1	23030513	23031093	peak_606
chr1	23041032	23041892	peak_607
chr1	23065196	23065974	peak_608
chr1	23085999	23086836	peak_609
chr1	23122810	23125067	peak_610
chr1	23139673	23140546	peak_611
chr1	23142549	23143251	peak_612
chr1	23159307	23160394	peak_613
chr1	23177858	23178676	peak_614
chr1	23190300	23191213	peak_615
chr1	23197924	23198495	peak_616
chr1	23203309	23204042	peak_617
chr1	23206896	23207556	peak_618
chr1	23213154	23214181	peak_619
chr1	23223230	23224067	peak_620
chr1	23228496	23229183	peak_621
chr1	23245780	23246353	peak_622
chr1	23249420	23250281	peak_623
chr1	23255348	23256278	peak_624
chr1	23258997	23259633	peak_625
chr1	23262658	23263486	peak_626
chr1	23269431	23270275	peak_627
chr1	23274535	23275319	peak_628
chr1	23287413	23288273	peak_629
chr1	23317547	23318380	peak_630
chr1	23324616	23325779	peak_631
chr1	23331606	23332428	peak_632
chr1	23338747	23339866	peak_633
chr1	23345501	23346647	peak_634
chr1	23351008	23351874	peak_635
chr1	23355338	23356828	peak_636
chr1	23364553	23365296	peak_637
chr1	23379244	23379838	peak_638
chr1	23388057	23388902	peak_639
chr1	23402862	23403765	peak_640
chr1	23409282	23410339	peak_641
chr1	23415513	23416743	peak_642
chr1	23431386	23432446	peak_643
chr1	23448652	23449413	peak_644
chr1	23452834	23453708	peak_645
chr1	23460127	23460871	peak_646
chr1	23467418	23468850	peak_647
chr1	23474073	23474721	peak_648
chr1	23500619	23501595	peak_649
chr1	23509021	23509868	peak_650
chr1	23519279	23520128	peak_651
chr1	23524620	23526126	peak_652
chr1	23553871	23554689	peak_653
chr1	23669025	23670005	peak_654
chr1	23700572	23701950	peak_655
chr1	23708930	23709876	peak_656
chr1	23718004	23719357	peak_657
chr1	23724870	23725688	peak_658
chr1	23731540	23732418	peak_659
chr1	23736382	23737173	peak_660
chr1	23743611	23744471	peak_661
chr1	23775130	23775971	peak_662
chr1	23814358	23814998	peak_663
chr1	23821123	23822758	peak_664
chr1	23844802	23845860	peak_665
chr1	23853325	23854011	peak_666
chr1	23860887	23861623	peak_667
chr1	23896387	23897050	peak_668
chr1	23908030	23908773	peak_669
chr1	23915430	23916071	peak_670
chr1	23921646	23922502	peak_671
chr1	23923476	23924064	peak_672
chr1	23927280	23928569	peak_673
chr1	23956953	23957508	peak_674
chr1	23962912	23963794	peak_675
chr1	24020515	24021525	peak_676
chr1	24055721	24056834	peak_677
chr1	24060815	24061569	peak_678
chr1	24068119	24069021	peak_679
chr1	24075285	24076182	peak_680
chr1	24081502	24082239	peak_681
chr1	24090879	24091780	peak_682
chr1	24110306	24111568	peak_683
chr1	24120170	24121091	peak_684
chr1	24135544	24136513	peak_685
chr1	24138401	24138990	peak_686
chr1	24149959	24150511	peak_687
chr1	24158886	24159814	peak_688
chr1	24169447	24170547	peak_689
chr1	24175559	24176426	peak_690
chr1	24183466	24184230	peak_691
chr1	24191095	24191700	peak_692
chr1	24196238	24197162	peak_693
chr1	24202583	24204854	peak_694
chr1	24207455	24208106	peak_695
chr1	24271534	24273141	peak_696
chr1	24291395	24292380	peak_697
chr1	24296000	24296768	peak_698
chr1	24416981	24417733	peak_699
chr1	24445642	24446805	peak_700
chr1	24510412	24511102	peak_701
chr1	24512068	24512797	peak_702
chr1	24521374	24522028	peak_703
chr1	24542335	24542777	peak_704
chr1	24546758	24547513	peak_705
chr1	24553746	24554738	peak_706
chr1	24567765	24568684	peak_707
chr1	24585302	24586209	peak_708
chr1	24595077	24596020	peak_709
chr1	24617310	24618113	peak_710
chr1	24620168	24620732	peak_711
chr1	24641194	24642176	peak_712
chr1	24661314	24662175	peak_713
chr1	24669181	24669961	peak_714
chr1	24676172	24677078	peak_715
chr1	24683361	24685176	peak_716
chr1	24690461	24691197	peak_717
chr1	24706726	24710285	peak_718
chr1	24725552	24726616	peak_719
chr1	24732981	24734441	peak_720
chr1	24741357	24743811	peak_721
chr1	24750471	24750966	peak_722
chr1	24758669	24759803	peak_723
chr1	24762048	24763003	peak_724
chr1	24774439	24776477	peak_725
chr1	24785710	24786470	peak_726
chr1	24790542	24791758	peak_727
chr1	24804434	24805367	peak_728
chr1	24811128	24812258	peak_729
chr1	24817069	24817679	peak_730
chr1	24831656	24832361	peak_731
chr1	24832659	24833407	peak_732
chr1	24838880	24840128	peak_733
chr1	24866346	24867135	peak_734
chr1	24883373	24884018	peak_735
chr1	24900421	24901077	peak_736
chr1	24918138	24919446	peak_737
chr1	24925099	24925712	peak_738
chr1	24925926	24926793	peak_739
chr1	24930988	24931664	peak_740
chr1	24932514	24933218	peak_741
chr1	24937250	24938210	peak_742
chr1	24947872	24948937	peak_743
chr1	24969387	24970138	peak_744
chr1	24979282	24980507	peak_745
chr1	24985358	24986180	peak_746
chr1	24987350	24988269	peak_747
chr1	25004358	25005765	peak_748
chr1	25017544	25018486	peak_749
chr1	25024806	25026364	peak_750
chr1	25060207	25061457	peak_751
chr1	25068918	25070061	peak_752
chr1	25097874	25099271	peak_753
chr1	25145177	25146516	peak_754
chr1	25163674	25164339	peak_755
chr1	25191414	25192454	peak_756
chr1	25204075	25204717	peak_757
chr1	25213443	25214851	peak_758
chr1	25235937	25236805	peak_759
chr1	25248177	25249816	peak_760
chr1	25290142	25291152	peak_761
chr1	25310757	25311683	peak_762
chr1	25319872	25320685	peak_763
chr1	25340076	25340823	peak_764
chr1	25406499	25407525	peak_765
chr1	25419575	25420697	peak_766
chr1	25428784	25429461	peak_767
chr1	25434733	25435485	peak_768
chr1	25439340	25440011	peak_769
chr1	25466771	25467551	peak_770
chr1	25508034	25508612	peak_771
chr1	25512818	25513519	peak_772
chr1	25517662	25518282	peak_773
chr1	25520803	25522408	peak_774
chr1	25559380	25560291	peak_775
chr1	25592645	25593573	peak_776
chr1	25594095	25594947	peak_777
chr1	25607770	25608597	peak_778
chr1	25634821	25635936	peak_779
chr1	25646088	25647204	peak_780
chr1	25659761	25661174	peak_781
chr1	25677464	25678377	peak_782
chr1	25685189	25685999	peak_783
chr1	25695140	25695745	peak_784
chr1	25698749	25699774	peak_785
chr1	25706610	25707412	peak_786
chr1	25727033	25727748	peak_787
chr1	25740667	25742362	peak_788
chr1	25756121	25757168	peak_789
chr1	25757477	25758423	peak_790
chr1	25769471	25770326	peak_791
chr1	25781029	25782119	peak_792
chr1	25808041	25808940	peak_793
chr1	25818788	25819475	peak_794
chr1	25824708	25826367	peak_795
chr1	25830051	25830897	peak_796
chr1	25838715	25839616	peak_797
chr1	25850165	25850881	peak_798
chr1	25860576	25861948	peak_799
chr1	25876608	25877790	peak_800
chr1	25919292	25920311	peak_801
chr1	25921956	25922795	peak_802
chr1	25927678	25928678	peak_803
chr1	25939914	25940569	peak_804
chr1	25994009	25994714	peak_805
chr1	26005085	26005969	peak_806
chr1	26012391	26013178	peak_807
chr1	26016550	26017232	peak_808
chr1	26024363	26025296	peak_809
chr1	26046674	26047441	peak_810
chr1	26059071	26060410	peak_811
chr1	26079634	26080526	peak_812
chr1	26109443	26110431	peak_813
chr1	26114398	26115569	peak_814
chr1	26146462	26147684	peak_815
chr1	26154116	26155007	peak_816
chr1	26175797	26177214	peak_817
chr1	26191814	26194002	peak_818
chr1	26199807	26200697	peak_819
chr1	26222410	26223409	peak_820
chr1	26230787	26231491	peak_821
chr1	26237241	26237886	peak_822
chr1	26252860	26253344	peak_823
chr1	26279376	26280020	peak_824
chr1	26290475	26291663	peak_825
chr1	26299226	26300135	peak_826
chr1	26312982	26313710	peak_827
chr1	26319005	26320130	peak_828
chr1	26329621	26330227	peak_829
chr1	26333078	26333974	peak_830
chr1	26338077	26338895	peak_831
chr1	26349103	26349736	peak_832
chr1	26365575	26366864	peak_833
chr1	26392718	26393818	peak_834
chr1	26417371	26418477	peak_835
chr1	26444461	26445525	peak_836
chr1	26454040	26454996	peak_837
chr1	26467933	26469359	peak_838
chr1	26479034	26479673	peak_839
chr1	26494032	26495311	peak_840
chr1	26499101	26500012	peak_841
chr1	26518631	26519477	peak_842
chr1	26523894	26524771	peak_843
chr1	26527901	26529815	peak_844
chr1	26547446	26548222	peak_845
chr1	26554634	26555845	peak_846
chr1	26573627	26574457	peak_847
chr1	26600715	26601725	peak_848
chr1	26606325	26607345	peak_849
chr1	26625246	26625789	peak_850
chr1	26639128	26639854	peak_851
chr1	26730597	26731393	peak_852
chr1	26740650	26742468	peak_853
chr1	26745532	26746410	peak_854
chr1	26765180	26766012	peak_855
chr1	26768319	26769646	peak_856
chr1	26777506	26778295	peak_857
chr1	26789133	26790054	peak_858
chr1	26803713	26804681	peak_859
chr1	26806391	26806845	peak_860
chr1	26809829	26810806	peak_861
chr1	26826043	26826603	peak_862
chr1	26828926	26829703	peak_863
chr1	26853905	26854843	peak_864
chr1	26876018	26876554	peak_865
chr1	26877124	26878140	peak_866
chr1	26886245	26887039	peak_867
chr1	26898032	26898566	peak_868
chr1	26901605	26902750	peak_869
chr1	26947205	26947909	peak_870
chr1	26967086	26967844	peak_871
chr1	26968315	26969113	peak_872
chr1	26992654	26993727	peak_873
chr1	27007318	27008039	peak_874
chr1	27023895	27024849	peak_875
chr1	27056765	27057590	peak_876
chr1	27082298	27083464	peak_877
chr1	27095548	27096284	peak_878
chr1	27097590	27098377	peak_879
chr1	27105831	27106778	peak_880
chr1	27111654	27112821	peak_881
chr1	27112960	27114066	peak_882
chr1	27129050	27129852	peak_883
chr1	27141848	27142764	peak_884
chr1	27147764	27148504	peak_885
chr1	27159875	27161260	peak_886
chr1	27165520	27166249	peak_887
chr1	27178260	27179119	peak_888
chr1	27206048	27207034	peak_889
chr1	27260150	27261053	peak_890
chr1	27290800	27291888	peak_891
chr1	27355140	27355836	peak_892
chr1	27357614	27358134	peak_893
chr1	27367975	27368636	peak_894
chr1	27373808	27374524	peak_895
chr1	27388422	27389220	peak_896
chr1	27412363	27413275	peak_897
chr1	27426362	27427663	peak_898
chr1	27436951	27438044	peak_899
chr1	27441808	27442621	peak_900
chr1	27475603	27476338	peak_901
chr1	27489439	27490397	peak_902
chr1	27495804	27496685	peak_903
chr1	27515076	27515942	peak_904
chr1	27533068	27533904	peak_905
chr1	27544055	27545272	peak_906
chr1	27560801	27562093	peak_907
chr1	27570639	27571163	peak_908
chr1	27594881	27595954	peak_909
chr1	27618896	27619415	peak_910
chr1	27624886	27625753	peak_911
chr1	27632780	27634194	peak_912
chr1	27639659	27640437	peak_913
chr1	27649054	27650417	peak_914
chr1	27664534	27666001	peak_915
chr1	27676527	27677153	peak_916
chr1	27681414	27682042	peak_917
chr1	27688036	27688805	peak_918
chr1	27696884	27697901	peak_919
chr1	27735018	27736020	peak_920
chr1	27738678	27739873	peak_921
chr1	27852528	27853711	peak_922
chr1	27860842	27862185	peak_923
chr1	27866256	27866999	peak_924
chr1	27876984	27877806	peak_925
chr1	27895978	27896891	peak_926
chr1	27909779	27910783	peak_927
chr1	27920615	27921131	peak_928
chr1	27926038	27926675	peak_929
chr1	27930674	27931552	peak_930
chr1	27945352	27946525	peak_931
chr1	27986081	27986808	peak_932
chr1	28027092	28027675	peak_933
chr1	28041045	28042172	peak_934
chr1	28048359	28049282	peak_935
chr1	28080329	28081867	peak_936
chr1	28092598	28093244	peak_937
chr1	28108776	28109958	peak_938
chr1	28123261	28123935	peak_939
chr1	28142294	28143062	peak_940
chr1	28167979	28169175	peak_941
chr1	28175900	28176841	peak_942
chr1	28190739	28191410	peak_943
chr1	28204006	28204797	peak_944
chr1	28219957	28221054	peak_945
chr1	28283163	28284548	peak_946
chr1	28292704	28293348	peak_947
chr1	28302545	28302814	peak_948
chr1	28323592	28324741	peak_949
chr1	28331388	28331985	peak_950
chr1	28341481	28342304	peak_951
chr1	28344894	28346047	peak_952
chr1	28379950	28380711	peak_953
chr1	28389421	28390449	peak_954
chr1	28408782	28409617	peak_955
chr1	28418379	28419096	peak_956
chr1	28423974	28424868	peak_957
chr1	28428035	28428651	peak_958
chr1	28456856	28457935	peak_959
chr1	28517562	28518607	peak_960
chr1	28527493	28528583	peak_961
chr1	28532537	28533175	peak_962
chr1	28561876	28562756	peak_963
chr1	28565041	28565668	peak_964
chr1	28571694	28572838	peak_965
chr1	28583141	28584738	peak_966
chr1	28621703	28622639	peak_967
chr1	28637175	28638136	peak_968
chr1	28661231	28662160	peak_969
chr1	28667178	28668199	peak_970
chr1	28676607	28677686	peak_971
chr1	28694758	28695478	peak_972
chr1	28739557	28740855	peak_973
chr1	28745272	28745996	peak_974
chr1	28753599	28754638	peak_975
chr1	28779612	28780310	peak_976
chr1	28791364	28792227	peak_977
chr1	28794691	28795453	peak_978
chr1	28811737	28812563	peak_979
chr1	28819397	28820415	peak_980
chr1	28825937	28826895	peak_981
chr1	28827363	28828056	peak_982
chr1	28832106	28833094	peak_983
chr1	28839979	28840506	peak_984
chr1	28842648	28843119	peak_985
chr1	28846766	28847282	peak_986
chr1	28855049	28856533	peak_987
chr1	28867026	28867917	peak_988
chr1	28888443	28889536	peak_989
chr1	28898635	28899467	peak_990
chr1	28914033	28914905	peak_991
chr1	28920814	28921979	peak_992
chr1	28924756	28925650	peak_993
chr1	28941660	28942736	peak_994
chr1	28946498	28947231	peak_995
chr1	28949847	28950677	peak_996
chr1	28959626	28960716	peak_997
chr1	28966927	28967568	peak_998
chr1	28970141	28971357	peak_999
chr1	28976019	28976994	peak_1000
chr1	28986890	28988456	peak_1001
chr1	28995101	28995824	peak_1002
chr1	29002453	29003462	peak_1003
chr1	29022688	29024374	peak_1004
chr1	29056884	29058723	peak_1005
chr1	29075230	29076712	peak_1006
chr1	29085957	29086923	peak_1007
chr1	29090352	29090924	peak_1008
chr1	29103847	29104654	peak_1009
chr1	29122795	29123735	peak_1010
chr1	29145401	29146298	peak_1011
chr1	29151548	29152343	peak_1012
chr1	29165620	29166687	peak_1013
chr1	29168869	29169818	peak_1014
chr1	29175203	29176306	peak_1015
chr1	29199694	29200568	peak_1016
chr1	29228600	29230087	peak_1017
chr1	29234397	29235384	peak_1018
chr1	29242130	29242723	peak_1019
chr1	29249194	29250040	peak_1020
chr1	29253665	29254676	peak_1021
chr1	29266302	29267218	peak_1022
chr1	29286133	29287121	peak_1023
chr1	29324174	29324875	peak_1024
chr2	11689	12014	peak_1025
chr2	63394	64150	peak_1026
chr2	87525	88460	peak_1027
chr2	102133	103106	peak_1028
chr2	116700	117479	peak_1029
chr2	119230	120177	peak_1030
chr2	125856	127463	peak_1031
chr2	130827	131986	peak_1032
chr2	142986	143900	peak_1033
chr2	150615	151494	peak_1034
chr2	166937	167638	peak_1035
chr2	172244	173302	peak_1036
chr2	193940	194777	peak_1037
chr2	201091	201766	peak_1038
chr2	205176	206878	peak_1039
chr2	229538	230940	peak_1040
chr2	236849	237616	peak_1041
chr2	243403	244899	peak_1042
chr2	255769	256851	peak_1043
chr2	258961	259850	peak_1044
chr2	271243	272181	peak_1045
chr2	276939	277907	peak_1046
chr2	298913	299800	peak_1047
chr2	325185	325887	peak_1048
chr2	337839	338666	peak_1049
chr2	342533	343354	peak_1050
chr2	368798	370096	peak_1051
chr2	372632	373284	peak_1052
chr2	379490	380635	peak_1053
chr2	391748	393857	peak_1054
chr2	401704	402678	peak_1055
chr2	405313	406716	peak_1056
chr2	419988	421587	peak_1057
chr2	427467	428740	peak_1058
chr2	439352	440103	peak_1059
chr2	459925	460608	peak_1060
chr2	464134	464885	peak_1061
chr2	570301	571217	peak_1062
chr2	602391	603495	peak_1063
chr2	604560	605205	peak_1064
chr2	646582	647724	peak_1065
chr2	653948	654489	peak_1066
chr2	669327	670208	peak_1067
chr2	673798	674993	peak_1068
chr2	682426	683207	peak_1069
chr2	686603	687587	peak_1070
chr2	693686	694623	peak_1071
chr2	706817	707463	peak_1072
chr2	713414	714063	peak_1073
chr2	776184	777254	peak_1074
chr2	873964	874486	peak_1075
chr2	1005134	1005854	peak_1076
chr2	1025962	1026884	peak_1077
chr2	1032907	1033675	peak_1078
chr2	1038446	1039503	peak_1079
chr2	1051636	1053075	peak_1080
chr2	1059927	1060514	peak_1081
chr2	1198812	1199640	peak_1082
chr2	1205386	1206342	peak_1083
chr2	1236583	1237049	peak_1084
chr2	1329696	1330348	peak_1085
chr2	1359099	1359750	peak_1086
chr2	1371064	1371859	peak_1087
chr2	1382848	1383732	peak_1088
chr2	1389170	1389864	peak_1089
chr2	1391466	1392622	peak_1090
chr2	1544821	1545670	peak_1091
chr2	1550354	1552529	peak_1092
chr2	1569699	1571144	peak_1093
chr2	1758492	1759005	peak_1094
chr2	1765025	1765801	peak_1095
chr2	1793396	1794086	peak_1096
chr2	1845550	1846627	peak_1097
chr2	1855905	1856513	peak_1098
chr2	2067189	2068695	peak_1099
chr2	2103010	2104170	peak_1100
chr2	2114054	2114822	peak_1101
chr2	2147156	2147729	peak_1102
chr2	2154664	2155841	peak_1103
chr2	2173657	2174325	peak_1104
chr2	2240526	2242178	peak_1105
chr2	2309683	2310253	peak_1106
chr2	2368405	2369328	peak_1107
chr2	2502011	2503278	peak_1108
chr2	2537831	2538790	peak_1109
chr2	2574529	2575223	peak_1110
chr2	2606488	2607230	peak_1111
chr2	2740949	2742100	peak_1112
chr2	2743120	2743837	peak_1113
chr2	2749108	2749815	peak_1114
chr2	2756948	2757844	peak_1115
chr2	2763741	2764458	peak_1116
chr2	2771750	2772669	peak_1117
chr2	2872984	2873766	peak_1118
chr2	2887154	2887768	peak_1119
chr2	2920933	2923011	peak_1120
chr2	2945467	2946153	peak_1121
chr2	2954769	2956332	peak_1122
chr2	2967142	2968259	peak_1123
chr2	2984114	2984836	peak_1124
chr2	2993126	2994367	peak_1125
chr2	3013785	3014756	peak_1126
chr2	3021697	3022285	peak_1127
chr2	3023985	3024871	peak_1128
chr2	3028395	3029887	peak_1129
chr2	3042153	3043069	peak_1130
chr2	3046750	3047321	peak_1131
chr2	3109489	3110956	peak_1132
chr2	3133740	3134659	peak_1133
chr2	3177171	3177862	peak_1134
chr2	3186353	3187368	peak_1135
chr2	3194073	3194919	peak_1136
chr2	3199236	3200699	peak_1137
chr2	3226727	3227781	peak_1138
chr2	3282163	3283578	peak_1139
chr2	3314068	3315344	peak_1140
chr2	3331205	3331837	peak_1141
chr2	3343787	3344956	peak_1142
chr2	3352852	3354217	peak_1143
chr2	3371590	3372596	peak_1144
chr2	3488848	3489386	peak_1145
chr2	3502485	3503286	peak_1146
chr2	3516089	3517679	peak_1147
chr2	3524114	3525060	peak_1148
chr2	3534445	3534902	peak_1149
chr2	3566275	3566890	peak_1150
chr2	3573429	3574158	peak_1151
chr2	3591939	3592612	peak_1152
chr2	3601095	3601640	peak_1153
chr2	3614717	3615409	peak_1154
chr2	3637469	3638177	peak_1155
chr2	3767624	3768962	peak_1156
chr2	3780205	3781142	peak_1157
chr2	3789640	3790424	peak_1158
chr2	3797022	3798789	peak_1159
chr2	3818930	3820138	peak_1160
chr2	3841726	3842269	peak_1161
chr2	3847720	3848718	peak_1162
chr2	3862761	3863605	peak_1163
chr2	3922596	3923464	peak_1164
chr2	3928090	3928904	peak_1165
chr2	4011876	4013398	peak_1166
chr2	4024767	4025475	peak_1167
chr2	4035654	4036659	peak_1168
chr2	4064279	4064760	peak_1169
chr2	4066873	4067620	peak_1170
chr2	4112942	4114559	peak_1171
chr2	4123291	4123932	peak_1172
chr2	4128523	4129436	peak_1173
chr2	4169931	4170921	peak_1174
chr2	4173943	4174821	peak_1175
chr2	4193454	4194412	peak_1176
chr2	4199713	4200348	peak_1177
chr2	4203688	4204266	peak_1178
chr2	4207182	4208024	peak_1179
chr2	4211372	4211896	peak_1180
chr2	4218909	4220063	peak_1181
chr2	4225365	4226204	peak_1182
chr2	4250656	4251702	peak_1183
chr2	4271267	4271952	peak_1184
chr2	4274710	4275431	peak_1185
chr2	4294228	4295234	peak_1186
chr2	4300320	4301105	peak_1187
chr2	4307199	4307980	peak_1188
chr2	4309332	4309995	peak_1189
chr2	4314492	4315268	peak_1190
chr2	4337488	4338450	peak_1191
chr2	4341048	4342039	peak_1192
chr2	4435520	4436584	peak_1193
chr2	4444521	4445158	peak_1194
chr2	4461747	4462568	peak_1195
chr2	4474204	4475049	peak_1196
chr2	4492106	4492937	peak_1197
chr2	4494312	4495306	peak_1198
chr2	4498033	4498867	peak_1199
chr2	4507521	4508049	peak_1200
chr2	4515150	4515974	peak_1201
chr2	4535258	4535830	peak_1202
chr2	4652944	4653806	peak_1203
chr2	4661259	4661880	peak_1204
chr2	4684839	4686306	peak_1205
chr2	4694575	4695421	peak_1206
chr2	4697307	4697883	peak_1207
chr2	4709587	4710255	peak_1208
chr2	4712415	4713269	peak_1209
chr2	4726914	4728306	peak_1210
chr2	4737505	4738104	peak_1211
chr2	4746634	4747330	peak_1212
chr2	4782236	4783327	peak_1213
chr2	4853492	4854331	peak_1214
chr2	4867964	4868804	peak_1215
chr2	4923374	4924267	peak_1216
chr2	4943106	4944185	peak_1217
chr2	4950825	4952123	peak_1218
chr2	5011839	5012527	peak_1219
chr2	5048447	5049314	peak_1220
chr2	5081986	5082735	peak_1221
chr2	5094492	5095950	peak_1222
chr2	5116203	5117679	peak_1223
chr2	5139914	5140489	peak_1224
chr2	5164058	5164893	peak_1225
chr2	5166659	5167703	peak_1226
chr2	5204608	5205414	peak_1227
chr2	5220551	5222060	peak_1228
chr2	5265671	5267138	peak_1229
chr2	5283299	5283823	peak_1230
chr2	5285227	5286245	peak_1231
chr2	5296958	5297785	peak_1232
chr2	5349486	5350477	peak_1233
chr2	5384040	5385156	peak_1234
chr2	5393896	5395819	peak_1235
chr2	5396022	5396932	peak_1236
chr2	5405235	5406046	peak_1237
chr2	5410618	5411562	peak_1238
chr2	5425836	5426926	peak_1239
chr2	5441684	5442332	peak_1240
chr2	5479252	5479884	peak_1241
chr2	5489953	5490751	peak_1242
chr2	5505342	5505992	peak_1243
chr2	5533629	5534575	peak_1244
chr2	5535153	5536107	peak_1245
chr2	5564702	5565436	peak_1246
chr2	5580435	5581129	peak_1247
chr2	5661446	5662482	peak_1248
chr2	5668752	5669611	peak_1249
chr2	5747085	5747979	peak_1250
chr2	5763710	5764267	peak_1251
chr2	5767677	5768690	peak_1252
chr2	5783530	5784855	peak_1253
chr2	5794376	5795285	peak_1254
chr2	5800202	5801001	peak_1255
chr2	5816284	5817158	peak_1256
chr2	5836307	5837369	peak_1257
chr2	5837476	5837936	peak_1258
chr2	5865925	5866491	peak_1259
chr2	5873258	5873917	peak_1260
chr2	5919120	5920770	peak_1261
chr2	5927190	5928025	peak_1262
chr2	5928475	5928985	peak_1263
chr2	6011334	6011819	peak_1264
chr2	6017091	6017798	peak_1265
chr2	6025136	6025961	peak_1266
chr2	6134525	6135298	peak_1267
chr2	6145914	6146909	peak_1268
chr2	6156316	6157112	peak_1269
chr2	6175388	6176182	peak_1270
chr2	6192292	6193291	peak_1271
chr2	6196776	6197928	peak_1272
chr2	6211322	6211994	peak_1273
chr2	6273142	6274083	peak_1274
chr2	6280698	6282226	peak_1275
chr2	6301358	6302257	peak_1276
chr2	6330856	6331615	peak_1277
chr2	6360558	6361241	peak_1278
chr2	6391774	6392582	peak_1279
chr2	6397869	6398735	peak_1280
chr2	6413194	6413903	peak_1281
chr2	6434031	6434949	peak_1282
chr2	6582410	6583257	peak_1283
chr2	6594915	6597003	peak_1284
chr2	6616725	6617889	peak_1285
chr2	6642047	6642717	peak_1286
chr2	6672051	6673423	peak_1287
chr2	6699285	6700865	peak_1288
chr2	6774146	6774825	peak_1289
chr2	6872136	6872753	peak_1290
chr2	6881009	6881618	peak_1291
chr2	6929450	6930107	peak_1292
chr2	6943572	6944369	peak_1293
chr2	6958811	6959665	peak_1294
chr2	7037782	7038813	peak_1295
chr2	7048033	7048554	peak_1296
chr2	7073634	7074350	peak_1297
chr2	7095983	7096475	peak_1298
chr2	7143299	7144040	peak_1299
chr2	7153315	7154233	peak_1300
chr2	7191974	7192592	peak_1301
chr2	7197557	7198195	peak_1302
chr2	7203724	7204582	peak_1303
chr2	7211749	7212550	peak_1304
chr2	7287270	7287936	peak_1305
chr2	7293767	7294722	peak_1306
chr2	7305386	7306620	peak_1307
chr2	7315101	7315753	peak_1308
chr2	7337237	7337871	peak_1309
chr2	7416071	7416932	peak_1310
chr2	7477858	7478695	peak_1311
chr2	7499526	7500559	peak_1312
chr2	7507058	7507649	peak_1313
chr2	7524480	7525252	peak_1314
chr2	7537606	7538308	peak_1315
chr2	7550204	7551116	peak_1316
chr2	7562153	7563090	peak_1317
chr2	7584907	7585629	peak_1318
chr2	7594587	7596931	peak_1319
chr2	7620450	7621147	peak_1320
chr2	7663678	7664498	peak_1321
chr2	7668684	7669473	peak_1322
chr2	7672952	7673788	peak_1323
chr2	7675884	7676800	peak_1324
chr2	7691312	7692261	peak_1325
chr2	7703991	7704873	peak_1326
chr2	7708820	7709794	peak_1327
chr2	7749103	7750152	peak_1328
chr2	7768123	7769329	peak_1329
chr2	7781060	7782743	peak_1330
chr2	7783993	7785229	peak_1331
chr2	7796131	7796699	peak_1332
chr2	7822557	7823279	peak_1333
chr2	7829016	7829793	peak_1334
chr2	7839616	7840451	peak_1335
chr2	7847050	7847826	peak_1336
chr2	7851811	7852806	peak_1337
chr2	7880488	7880952	peak_1338
chr2	8011565	8012149	peak_1339
chr2	8088733	8089574	peak_1340
chr2	8108257	8109057	peak_1341
chr2	8119414	8120447	peak_1342
chr2	8135316	8136492	peak_1343
chr2	8152452	8153391	peak_1344
chr2	8161344	8162250	peak_1345
chr2	8166435	8167358	peak_1346
chr2	8170856	8171525	peak_1347
chr2	8207856	8209127	peak_1348
chr2	8231058	8231986	peak_1349
chr2	8252720	8253562	peak_1350
chr2	8254576	8255213	peak_1351
chr2	8279020	8279764	peak_1352
chr2	8300985	8301739	peak_1353
chr2	8311878	8312600	peak_1354
chr2	8316850	8317662	peak_1355
chr2	8332971	8333698	peak_1356
chr2	8341886	8342627	peak_1357
chr2	8455766	8456595	peak_1358
chr2	8490023	8491151	peak_1359
chr2	8493894	8494729	peak_1360
chr2	8499709	8500751	peak_1361
chr2	8511576	8512395	peak_1362
chr2	8536616	8537429	peak_1363
chr2	8543205	8543751	peak_1364
chr2	8569674	8570684	peak_1365
chr2	8581637	8583214	peak_1366
chr2	8618424	8619387	peak_1367
chr2	8741565	8742759	peak_1368
chr2	8772410	8773145	peak_1369
chr2	8833508	8834387	peak_1370
chr2	8862489	8863782	peak_1371
chr2	8962214	8963019	peak_1372
chr2	8967596	8968488	peak_1373
chr2	9101545	9102234	peak_1374
chr2	9116452	9117312	peak_1375
chr2	9121048	9121995	peak_1376
chr2	9192925	9193558	peak_1377
chr2	9357709	9358615	peak_1378
chr2	9371274	9372174	peak_1379
chr2	9434074	9435354	peak_1380
chr2	9461026	9463079	peak_1381
chr2	27353770	27354519	peak_1382
chr2	27566332	27567519	peak_1383
chr2	27646324	27647014	peak_1384
chr2	27660996	27661971	peak_1385
chr2	27663555	27664118	peak_1386
chr2	27802730	27803776	peak_1387
chr2	27858172	27859175	peak_1388
chr2	27891886	27892683	peak_1389
chr2	27902415	27903407	peak_1390
chr2	27927437	27928262	peak_1391
chr2	28029019	28030140	peak_1392
chr2	28108102	28108887	peak_1393
chr2	28121896	28122602	peak_1394
chr2	28147127	28147892	peak_1395
chr2	28211733	28213028	peak_1396
chr2	28224906	28226896	peak_1397
chr2	28364998	28365776	peak_1398
chr2	28457433	28458025	peak_1399
chr2	28470685	28471770	peak_1400
chr2	28507449	28508107	peak_1401
chr2	28508437	28508961	peak_1402
chr2	28528000	28529200	peak_1403
chr2	28553368	28554198	peak_1404
chr2	28578425	28580308	peak_1405
chr2	28662593	28663425	peak_1406
chr2	28749421	28750248	peak_1407
chr2	28754755	28755742	peak_1408
chr2	28782383	28783723	peak_1409
chr2	28787926	28788757	peak_1410
chr2	28814314	28815044	peak_1411
chr2	28837919	28839180	peak_1412
chr2	28879900	28880686	peak_1413
chr2	28894318	28895138	peak_1414
chr2	28898311	28898884	peak_1415
chr2	28936365	28936959	peak_1416
chr2	28945916	28946889	peak_1417
chr2	29008557	29009520	peak_1418
chr2	29017183	29017852	peak_1419
chr2	29019406	29020199	peak_1420
chr2	29026574	29027250	peak_1421
chr2	29030651	29031454	peak_1422
chr2	29031828	29032483	peak_1423
chr2	29036914	29037569	peak_1424
chr2	29333859	29335405	peak_1425
chr2	29351864	29352397	peak_1426
chr2	29404288	29405063	peak_1427
chr2	29411091	29412209	peak_1428
chr2	29426332	29427450	peak_1429
chr2	29451196	29452066	peak_1430
chr2	29470106	29470687	peak_1431
chr2	29498189	29499549	peak_1432
chr2	29513595	29514485	peak_1433
chr2	29523622	29524256	peak_1434
chr2	29526762	29527713	peak_1435
chr2	29533970	29534576	peak_1436
chr2	29551630	29552940	peak_1437
chr2	29600990	29601778	peak_1438
chr2	29611127	29611784	peak_1439
chr2	29621552	29622312	peak_1440
chr2	29623499	29625258	peak_1441
chr2	29628058	29629484	peak_1442
chr2	29637658	29638233	peak_1443
chr2	29649740	29650577	peak_1444
chr2	29666471	29667082	peak_1445
chr2	29690947	29691992	peak_1446
chr2	29908088	29909890	peak_1447
chr2	29931021	29932305	peak_1448
chr2	29959423	29960345	peak_1449
chr2	30025380	30026187	peak_1450
chr2	30073308	30073795	peak_1451
chr2	30173766	30174439	peak_1452
chr2	30190361	30191066	peak_1453
chr2	30213562	30214462	peak_1454
chr2	30225704	30226334	peak_1455
chr2	30253057	30254014	peak_1456
chr2	30256274	30257133	peak_1457
chr2	30273190	30274258	peak_1458
chr2	30283527	30284408	peak_1459
chr2	30288085	30288861	peak_1460
chr2	30296523	30297445	peak_1461
chr2	30299211	30300955	peak_1462
chr2	30309934	30310513	peak_1463
chr2	30318164	30318943	peak_1464
chr2	30330384	30331078	peak_1465
chr2	30335585	30336525	peak_1466
chr2	30639655	30640687	peak_1467
chr2	30708009	30709785	peak_1468
chr2	30996806	30997647	peak_1469
chr2	31019980	31020901	peak_1470
chr2	31029787	31030570	peak_1471
chr2	31040302	31041434	peak_1472
chr2	31041886	31042836	peak_1473
chr2	31068587	31069379	peak_1474
chr2	31069775	31070482	peak_1475
chr2	31080309	31081393	peak_1476
chr2	31178268	31178771	peak_1477
chr2	31181214	31181822	peak_1478
chr2	31186487	31187302	peak_1479
chr2	31188057	31188397	peak_1480
chr2	31197166	31198091	peak_1481
chr2	31287017	31287880	peak_1482
chr2	31298742	31299856	peak_1483
chr2	31304923	31305826	peak_1484
chr2	31367583	31368462	peak_1485
chr2	31375796	31376469	peak_1486
chr2	31383689	31384431	peak_1487
chr2	31510420	31511204	peak_1488
chr2	31519507	31520490	peak_1489
chr2	31622607	31623328	peak_1490
chr2	31629598	31630480	peak_1491
chr2	31694835	31696019	peak_1492
chr2	31718558	31719250	peak_1493
chr2	31726784	31727540	peak_1494
chr2	31755189	31756262	peak_1495
chr2	31772095	31772979	peak_1496
chr2	31777828	31778700	peak_1497
chr2	31825535	31826459	peak_1498
chr2	31853674	31854531	peak_1499
chr2	31866598	31867218	peak_1500
chr2	31904657	31905337	peak_1501
chr2	31910287	31910804	peak_1502
chr2	31950411	31951330	peak_1503
chr2	31970923	31971610	peak_1504
chr2	31994268	31995207	peak_1505
chr2	32047138	32047814	peak_1506
chr2	32059525	32060520	peak_1507
chr2	32090978	32091959	peak_1508
chr2	32141593	32142679	peak_1509
chr2	32182081	32183154	peak_1510
chr2	32206314	32207064	peak_1511
chr2	32268376	32269191	peak_1512
chr2	32304496	32305371	peak_1513
chr2	32318771	32319734	peak_1514
chr2	32384793	32385507	peak_1515
chr2	32391522	32392751	peak_1516
chr2	32471405	32472376	peak_1517
chr2	32476766	32477818	peak_1518
chr2	32493664	32495363	peak_1519
chr2	32524435	32525663	peak_1520
chr2	32536353	32537828	peak_1521
chr2	32560003	32561396	peak_1522
chr2	32582833	32584284	peak_1523
chr2	32608500	32609457	peak_1524
chr2	32651645	32652433	peak_1525
chr2	32680796	32681649	peak_1526
chr2	32684234	32685091	peak_1527
chr2	32714236	32715263	peak_1528
chr2	32716213	32716897	peak_1529
chr2	32757450	32758047	peak_1530
chr2	32804538	32806040	peak_1531
chr2	32872768	32873889	peak_1532
chr2	32879882	32880900	peak_1533
chr2	32928874	32929514	peak_1534
chr2	32940421	32941310	peak_1535
chr2	32950695	32951300	peak_1536
chr2	32958300	32959111	peak_1537
chr2	32969872	32970369	peak_1538
chr2	32986221	32987003	peak_1539
chr2	33001703	33002676	peak_1540
chr2	33022109	33023263	peak_1541
chr2	33140281	33140952	peak_1542
chr2	33195628	33196523	peak_1543
chr2	33199001	33200492	peak_1544
chr2	33219701	33220661	peak_1545
chr2	33239967	33240957	peak_1546
chr2	33249970	33250577	peak_1547
chr2	33254967	33255898	peak_1548
chr2	33264564	33265095	peak_1549
chr2	33321540	33321887	peak_1550
chr2	33389847	33390903	peak_1551
chr2	33452752	33453446	peak_1552
chr2	33502837	33503472	peak_1553
chr2	33510654	33511220	peak_1554
chr2	33517814	33518432	peak_1555
chr2	33522156	33523127	peak_1556
chr2	33531200	33531799	peak_1557
chr2	33574435	33576031	peak_1558
chr2	33586425	33587540	peak_1559
chr2	33625491	33626345	peak_1560
chr2	33645946	33646806	peak_1561
chr2	33670674	33671608	peak_1562
chr2	33694752	33695844	peak_1563
chr2	33710659	33711473	peak_1564
chr2	33748197	33749215	peak_1565
chr2	33758655	33759872	peak_1566
chr2	33760932	33761988	peak_1567
chr2	33780999	33781718	peak_1568
chr2	33795329	33797589	peak_1569
chr2	33850118	33851333	peak_1570
chr2	33857229	33857926	peak_1571
chr2	33894600	33895474	peak_1572
chr2	33941546	33942615	peak_1573
chr2	33990886	33991800	peak_1574
chr2	33995391	33996433	peak_1575
chr2	34001502	34002124	peak_1576
chr2	34004414	34005486	peak_1577
chr2	34031147	34032732	peak_1578
chr2	34075018	34075588	peak_1579
chr2	34090790	34091467	peak_1580
chr2	34111505	34112216	peak_1581
chr2	34130666	34131756	peak_1582
chr2	34132197	34132758	peak_1583
chr2	34137565	34138378	peak_1584
chr2	34142121	34142971	peak_1585
chr2	34147804	34148441	peak_1586
chr2	34156103	34156812	peak_1587
chr2	34181336	34182091	peak_1588
chr2	34193942	34194765	peak_1589
chr2	34209711	34210875	peak_1590
chr2	34238601	34239427	peak_1591
chr2	34242685	34243400	peak_1592
chr2	34254713	34255661	peak_1593
chr2	34365747	34366711	peak_1594
chr2	34369940	34371036	peak_1595
chr2	34386353	34386946	peak_1596
chr2	34418715	34419206	peak_1597
chr2	34518688	34520020	peak_1598
chr2	34528400	34529195	peak_1599
chr2	34545656	34546569	peak_1600
chr2	34570398	34570913	peak_1601
chr2	34587885	34588964	peak_1602
chr2	34602466	34603406	peak_1603
chr2	34622365	34623120	peak_1604
chr2	34653786	34654556	peak_1605
chr2	34665405	34666772	peak_1606
chr2	34671837	34673228	peak_1607
chr2	34699438	34700039	peak_1608
chr2	34708601	34709502	peak_1609
chr2	34722937	34723530	peak_1610
chr2	34749611	34750115	peak_1611
chr2	34767633	34768644	peak_1612
chr2	34819219	34820163	peak_1613
chr2	34880233	34881155	peak_1614
chr2	34908493	34909765	peak_1615
chr2	34921994	34923039	peak_1616
chr2	34948509	34949207	peak_1617
chr2	34969637	34971025	peak_1618
chr2	34985251	34986267	peak_1619
chr2	35012477	35013329	peak_1620
chr2	35027747	35028363	peak_1621
chr2	35039369	35040272	peak_1622
chr2	35040516	35041017	peak_1623
chr2	35043160	35043997	peak_1624
chr2	35048058	35048629	peak_1625
chr2	35056687	35057236	peak_1626
chr2	35069205	35070961	peak_1627
chr2	35072436	35073211	peak_1628
chr2	35076700	35077561	peak_1629
chr2	35084269	35085151	peak_1630
chr2	35097309	35098366	peak_1631
chr2	35107468	35108367	peak_1632
chr2	35112819	35114113	peak_1633
chr2	35121272	35122207	peak_1634
chr2	35125798	35126738	peak_1635
chr2	35136840	35137295	peak_1636
chr2	35142795	35143629	peak_1637
chr2	35154939	35155685	peak_1638
chr2	35173589	35174801	peak_1639
chr2	35200743	35201961	peak_1640
chr2	35226974	35228090	peak_1641
chr2	35248491	35249836	peak_1642
chr2	35265536	35266244	peak_1643
chr2	35271252	35271759	peak_1644
chr2	35273786	35274633	peak_1645
chr2	35283817	35284669	peak_1646
chr2	35305992	35306849	peak_1647
chr2	35308231	35309153	peak_1648
chr2	35313115	35314050	peak_1649
chr2	35317561	35318563	peak_1650
chr2	35335655	35336192	peak_1651
chr2	35337955	35338998	peak_1652
chr2	35349175	35349706	peak_1653
chr2	35354812	35355895	peak_1654
chr2	35366940	35368047	peak_1655
chr2	35389014	35390735	peak_1656
chr2	35418545	35419839	peak_1657
chr2	35457882	35458621	peak_1658
chr2	35460973	35461932	peak_1659
chr2	35475334	35476342	peak_1660
chr2	35478288	35478914	peak_1661
chr2	35486521	35487432	peak_1662
chr2	35493359	35494502	peak_1663
chr2	35507004	35507647	peak_1664
chr2	35520276	35521174	peak_1665
chr2	35526766	35527759	peak_1666
chr2	35541650	35542330	peak_1667
chr2	35553918	35554658	peak_1668
chr2	35557639	35558518	peak_1669
chr2	35567546	35568865	peak_1670
chr2	35575546	35576574	peak_1671
chr2	35582537	35583478	peak_1672
chr2	35618447	35619445	peak_1673
chr2	35627597	35628431	peak_1674
chr2	35632232	35632965	peak_1675
chr2	35659025	35659878	peak_1676
chr2	35662538	35663310	peak_1677
chr2	35676075	35677019	peak_1678
chr2	35686214	35687182	peak_1679
chr2	35711668	35712875	peak_1680
chr2	35725296	35725747	peak_1681
chr2	35741342	35742165	peak_1682
chr2	35771105	35772133	peak_1683
chr2	35795114	35796297	peak_1684
chr2	35810912	35811787	peak_1685
chr2	35815272	35816698	peak_1686
chr2	35827513	35828339	peak_1687
chr2	35871351	35872380	peak_1688
chr2	35879318	35880429	peak_1689
chr2	35945851	35946817	peak_1690
chr2	35963725	35964537	peak_1691
chr2	35981443	35982198	peak_1692
chr2	35987780	35988862	peak_1693
chr2	35996946	35998027	peak_1694
chr2	36010196	36011044	peak_1695
chr2	36014425	36015188	peak_1696
chr2	36021155	36021855	peak_1697
chr2	36030562	36031054	peak_1698
chr2	36093488	36094844	peak_1699
chr2	36101838	36103138	peak_1700
chr2	36110757	36111447	peak_1701
chr2	36111799	36112703	peak_1702
chr2	36128558	36129376	peak_1703
chr2	36158567	36159408	peak_1704
chr2	36160108	36160907	peak_1705
chr2	36176295	36177119	peak_1706
chr2	36191281	36192077	peak_1707
chr2	36210219	36210802	peak_1708
chr2	36214181	36214920	peak_1709
chr2	36220647	36221677	peak_1710
chr2	36231430	36233427	peak_1711
chr2	36270969	36271879	peak_1712
chr2	36292469	36293436	peak_1713
chr2	36306984	36307910	peak_1714
chr2	36310831	36311565	peak_1715
chr2	36326979	36327581	peak_1716
chr2	36352874	36354442	peak_1717
chr2	36362684	36363395	peak_1718
chr2	36373587	36374892	peak_1719
chr2	36385087	36385949	peak_1720
chr2	36400295	36401004	peak_1721
chr2	36486806	36487653	peak_1722
chr2	36511966	36512892	peak_1723
chr2	36515970	36516826	peak_1724
chr2	36560055	36560708	peak_1725
chr2	36563563	36564523	peak_1726
chr2	36602255	36603108	peak_1727
chr2	36613504	36614239	peak_1728
chr2	36621656	36622611	peak_1729
chr2	36633545	36634330	peak_1730
chr2	36641057	36642207	peak_1731
chr2	36657413	36658204	peak_1732
chr2	36660942	36662024	peak_1733
chr2	36671885	36672982	peak_1734
chr2	36681694	36682915	peak_1735
chr2	36723805	36724872	peak_1736
chr2	36726750	36727780	peak_1737
chr2	36732319	36733275	peak_1738
chr2	36779422	36780641	peak_1739
chr2	36866773	36868635	peak_1740
chr2	36962838	36963730	peak_1741
chr2	36991868	36992556	peak_1742
chr2	37012217	37013108	peak_1743
chr2	37035401	37036262	peak_1744
chr2	37043657	37044618	peak_1745
chr2	37052069	37053026	peak_1746
chr2	37069467	37070386	peak_1747
chr2	37101350	37102305	peak_1748
chr2	37111227	37111932	peak_1749
chr2	37122640	37123464	peak_1750
chr2	37130812	37131870	peak_1751
chr2	37140883	37142751	peak_1752
chr2	37158543	37159080	peak_1753
chr2	37166484	37167474	peak_1754
chr2	37175360	37176185	peak_1755
chr2	37181394	37182454	peak_1756
chr2	37196752	37197672	peak_1757
chr2	37206889	37207364	peak_1758
chr2	37254649	37255345	peak_1759
chr2	37260909	37261760	peak_1760
chr2	37308618	37309538	peak_1761
chr2	37315313	37316372	peak_1762
chr2	37360227	37361387	peak_1763
chr2	37382659	37383430	peak_1764
chr2	37385505	37386283	peak_1765
chr2	37411183	37412332	peak_1766
chr2	37420479	37421071	peak_1767
chr2	37424966	37426129	peak_1768
chr2	37435908	37436676	peak_1769
chr2	37452100	37452763	peak_1770
chr2	37462641	37464190	peak_1771
chr2	37485965	37486820	peak_1772
chr2	37489773	37490470	peak_1773
chr2	37498542	37499681	peak_1774
chr2	37521189	37521846	peak_1775
chr2	37525678	37526774	peak_1776
chr2	37538478	37539718	peak_1777
chr2	37550894	37551714	peak_1778
chr2	37557665	37558644	peak_1779
chr2	37565754	37566468	peak_1780
chr2	37573110	37574509	peak_1781
chr2	37579089	37581956	peak_1782
chr2	37594591	37595577	peak_1783
chr2	37598832	37599703	peak_1784
chr2	37601933	37602725	peak_1785
chr2	37608621	37609526	peak_1786
chr2	37616508	37617207	peak_1787
chr2	37656655	37658513	peak_1788
chr2	37671567	37673194	peak_1789
chr2	37685825	37686563	peak_1790
chr2	37699895	37700996	peak_1791
chr2	37713589	37714609	peak_1792
chr2	37726717	37727736	peak_1793
chr2	37738007	37739218	peak_1794
chr2	37739752	37740368	peak_1795
chr2	37743979	37744820	peak_1796
chr2	37750386	37751202	peak_1797
chr2	37757666	37758245	peak_1798
chr2	37785359	37786190	peak_1799
chr2	37792924	37793622	peak_1800
chr2	37800434	37801732	peak_1801
chr2	37805501	37806252	peak_1802
chr2	37824557	37825015	peak_1803
chr2	37838624	37839429	peak_1804
chr2	37848963	37849869	peak_1805
chr2	37873594	37874296	peak_1806
chr2	37881850	37882681	peak_1807
chr2	37902554	37903611	peak_1808
chr2	37914030	37916667	peak_1809
chr2	37958647	37959490	peak_1810
chr2	37960828	37961870	peak_1811
chr2	37973794	37974741	peak_1812
chr2	37982886	37983509	peak_1813
chr2	37985977	37986714	peak_1814
chr2	38002292	38003077	peak_1815
chr2	38006900	38007538	peak_1816
chr2	38058094	38059058	peak_1817
chr2	38074690	38075747	peak_1818
chr2	38081280	38082837	peak_1819
chr2	38088042	38089150	peak_1820
chr2	38116837	38117879	peak_1821
chr2	38124374	38125511	peak_1822
chr2	38145040	38145890	peak_1823
chr2	38147597	38148375	peak_1824
chr2	38159030	38159829	peak_1825
chr2	38163793	38165487	peak_1826
chr2	38169026	38169711	peak_1827
chr2	38189767	38190508	peak_1828
chr2	38226242	38226925	peak_1829
chr2	38228955	38229845	peak_1830
chr2	38242177	38243540	peak_1831
chr2	38262891	38264483	peak_1832
chr2	38319497	38320722	peak_1833
chr2	38329177	38330517	peak_1834
chr2	38353825	38354964	peak_1835
chr2	38361760	38362637	peak_1836
chr2	38402811	38403891	peak_1837
chr2	38429176	38429947	peak_1838
chr2	38439922	38440834	peak_1839
chr2	38441657	38442632	peak_1840
chr2	38452144	38453679	peak_1841
chr2	38462491	38463224	peak_1842
chr2	38498187	38500114	peak_1843
chr2	38514404	38515353	peak_1844
chr2	38528678	38529645	peak_1845
chr2	38537554	38538224	peak_1846
chr2	38547261	38548545	peak_1847
chr2	38557915	38558581	peak_1848
chr2	38562152	38563128	peak_1849
chr2	38583387	38584162	peak_1850
chr2	38595242	38596096	peak_1851
chr2	38599423	38600134	peak_1852
chr2	38620715	38621787	peak_1853
chr2	38638329	38639163	peak_1854
chr2	38642800	38643557	peak_1855
chr2	38651944	38652754	peak_1856
chr2	38661975	38663119	peak_1857
chr2	38666990	38667963	peak_1858
chr2	38708000	38708889	peak_1859
chr2	38719606	38720281	peak_1860
chr2	38726421	38727645	peak_1861
chr2	38750260	38751206	peak_1862
chr2	38760057	38760751	peak_1863
chr2	38773337	38774421	peak_1864
chr2	38791390	38792194	peak_1865
chr2	38802858	38803761	peak_1866
chr2	38829221	38830405	peak_1867
chr2	38843472	38844692	peak_1868
chr2	38872565	38873246	peak_1869
chr2	38920327	38921431	peak_1870
chr2	38922549	38923243	peak_1871
chr2	38932859	38933451	peak_1872
chr2	38936859	38937631	peak_1873
chr2	38946323	38947553	peak_1874
chr2	38961598	38962659	peak_1875
chr2	38977372	38978382	peak_1876
chr2	39011355	39012362	peak_1877
chr2	39015893	39017009	peak_1878
chr2	39029552	39030214	peak_1879
chr2	39032889	39033468	peak_1880
chr2	39045055	39045802	peak_1881
chr2	39065237	39066061	peak_1882
chr2	39069863	39070479	peak_1883
chr2	39090580	39091426	peak_1884
chr2	39106536	39107371	peak_1885
chr2	39114758	39115388	peak_1886
chr2	39117079	39117946	peak_1887
chr2	39124254	39125355	peak_1888
chr2	39131022	39132171	peak_1889
chr2	39139901	39140710	peak_1890
chr2	39161675	39162685	peak_1891
chr2	39168379	39169534	peak_1892
chr2	39179015	39180395	peak_1893
chr2	39187641	39188435	peak_1894
chr2	39193887	39194622	peak_1895
chr2	39205822	39206992	peak_1896
chr2	39212759	39213954	peak_1897
chr2	39281150	39282576	peak_1898
chr2	39287360	39288092	peak_1899
chr2	39292894	39293578	peak_1900
chr2	39298243	39299295	peak_1901
chr2	39303968	39304913	peak_1902
chr2	39308699	39309564	peak_1903
chr2	39313406	39315385	peak_1904
chr2	39327710	39329489	peak_1905
chr2	39346789	39347552	peak_1906
chr2	39351937	39352847	peak_1907
chr2	39359486	39360404	peak_1908
chr2	39411977	39412811	peak_1909
chr2	39427378	39428294	peak_1910
chr2	39434345	39434952	peak_1911
chr2	39451308	39452391	peak_1912
chr2	39462461	39463864	peak_1913
chr2	39466867	39468927	peak_1914
chr2	39476698	39477886	peak_1915
chr2	39493563	39495232	peak_1916
chr2	39500586	39501427	peak_1917
chr2	39515621	39516427	peak_1918
chr2	39538296	39539658	peak_1919
chr2	39572866	39573643	peak_1920
chr2	39577690	39578695	peak_1921
chr2	39583671	39584712	peak_1922
chr2	39590587	39591431	peak_1923
chr2	39606591	39607438	peak_1924
chr2	39610323	39611070	peak_1925
chr2	39615327	39616410	peak_1926
chr2	39632669	39633478	peak_1927
chr2	39676903	39677812	peak_1928
chr2	39681631	39682961	peak_1929
chr2	39701341	39702099	peak_1930
chr2	39723051	39723975	peak_1931
chr2	39733935	39734558	peak_1932
chr2	39735968	39737085	peak_1933
chr2	39781764	39782258	peak_1934
chr2	39785804	39786807	peak_1935
chr2	39811376	39812418	peak_1936
chr2	39815857	39816852	peak_1937
chr2	39858062	39858775	peak_1938
chr2	39861558	39862802	peak_1939
chr2	39887806	39889107	peak_1940
chr2	39909157	39910169	peak_1941
chr2	39923948	39925192	peak_1942
chr2	39932438	39933702	peak_1943
chr2	39939557	39940648	peak_1944
chr2	39949164	39950230	peak_1945
chr2	39957706	39960154	peak_1946
chr2	40002030	40002745	peak_1947
chr2	40007969	40008894	peak_1948
chr2	40014745	40016183	peak_1949
chr2	40024241	40025225	peak_1950
chr2	40030761	40031682	peak_1951
chr2	40058132	40059509	peak_1952
chr2	40063677	40064493	peak_1953
chr2	40068264	40069419	peak_1954
chr2	40073355	40074192	peak_1955
chr2	40077466	40078534	peak_1956
chr2	40085904	40086905	peak_1957
chr2	40109251	40109967	peak_1958
chr2	40159408	40160763	peak_1959
chr2	40181503	40182556	peak_1960
chr2	40186348	40187767	peak_1961
chr2	40197488	40197946	peak_1962
chr2	40201025	40201858	peak_1963
chr2	40213329	40213733	peak_1964
chr2	40226050	40227999	peak_1965
chr2	40242121	40243382	peak_1966
chr2	40252861	40253612	peak_1967
chr2	40260237	40260855	peak_1968
chr2	40261814	40262582	peak_1969
chr2	40274487	40275481	peak_1970
chr2	40317164	40318100	peak_1971
chr2	40333900	40334922	peak_1972
chr2	40408011	40408743	peak_1973
chr2	40413426	40414141	peak_1974
chr2	40419583	40420508	peak_1975
chr2	40425456	40426232	peak_1976
chr2	40448959	40449513	peak_1977
chr2	40475833	40476713	peak_1978
chr2	40479272	40481181	peak_1979
chr2	40489931	40490614	peak_1980
chr2	40494877	40495743	peak_1981
chr2	40499430	40500280	peak_1982
chr2	40509302	40510086	peak_1983
chr2	40513299	40514173	peak_1984
chr2	40526654	40527272	peak_1985
chr2	40528995	40529644	peak_1986
chr2	40537678	40538683	peak_1987
chr2	40541206	40541926	peak_1988
chr2	40547911	40548767	peak_1989
chr2	40555304	40555910	peak_1990
chr2	40556444	40557255	peak_1991
chr2	40560883	40562113	peak_1992
chr2	40572911	40574125	peak_1993
chr2	40589667	40590456	peak_1994
chr2	40622967	40623799	peak_1995
chr2	40627486	40628739	peak_1996
chr2	40641815	40642431	peak_1997
[truncated: 6,697 more rows]

## Sheet: Table S4
ChIP-seq peaks of H3K36me3
Chromosome	start	end	peak id
chr1	4120	4342	peak_0
chr1	5520	5749	peak_1
chr1	56256	56361	peak_2
chr1	61517	62008	peak_3
chr1	70179	70268	peak_4
chr1	98628	99747	peak_5
chr1	107866	108874	peak_6
chr1	122507	124035	peak_7
chr1	128130	129451	peak_8
chr1	150716	152153	peak_9
chr1	153350	155771	peak_10
chr1	176067	177304	peak_11
chr1	183095	185024	peak_12
chr1	215524	216758	peak_13
chr1	219917	221199	peak_14
chr1	223467	225110	peak_15
chr1	236677	237852	peak_16
chr1	237973	239661	peak_17
chr1	247090	248382	peak_18
chr1	279514	283125	peak_19
chr1	315441	317797	peak_20
chr1	329755	330576	peak_21
chr1	361868	363095	peak_22
chr1	364774	365389	peak_23
chr1	365708	367088	peak_24
chr1	401522	403079	peak_25
chr1	407008	408139	peak_26
chr1	413613	414604	peak_27
chr1	439060	440802	peak_28
chr1	471173	472765	peak_29
chr1	501456	502788	peak_30
chr1	534884	536573	peak_31
chr1	555240	556189	peak_32
chr1	574147	576253	peak_33
chr1	636211	637041	peak_34
chr1	738630	739471	peak_35
chr1	780626	782581	peak_36
chr1	790214	791157	peak_37
chr1	892065	892896	peak_38
chr1	898637	899491	peak_39
chr1	900031	901142	peak_40
chr1	903414	904572	peak_41
chr1	915809	916792	peak_42
chr1	919830	920991	peak_43
chr1	933847	936200	peak_44
chr1	945273	946179	peak_45
chr1	947863	949058	peak_46
chr1	950896	952471	peak_47
chr1	959201	960628	peak_48
chr1	968920	969922	peak_49
chr1	970071	971691	peak_50
chr1	973060	974087	peak_51
chr1	976939	978055	peak_52
chr1	984875	986133	peak_53
chr1	991384	992561	peak_54
chr1	1000845	1002273	peak_55
chr1	1012882	1014262	peak_56
chr1	1014636	1015653	peak_57
chr1	1022583	1023791	peak_58
chr1	1039698	1040300	peak_59
chr1	1062148	1062969	peak_60
chr1	1120668	1121906	peak_61
chr1	1127835	1128579	peak_62
chr1	1161499	1165668	peak_63
chr1	1169118	1170403	peak_64
chr1	1171987	1173168	peak_65
chr1	1207276	1208171	peak_66
chr1	1211008	1212548	peak_67
chr1	1218530	1220481	peak_68
chr1	1220610	1224417	peak_69
chr1	1227216	1228261	peak_70
chr1	1437514	1438391	peak_71
chr1	1439718	1440918	peak_72
chr1	1446532	1447979	peak_73
chr1	1476135	1476926	peak_74
chr1	1478734	1479732	peak_75
chr1	1499488	1501632	peak_76
chr1	1516560	1517881	peak_77
chr1	1533834	1536809	peak_78
chr1	1537003	1538259	peak_79
chr1	1538653	1540631	peak_80
chr1	1544420	1545607	peak_81
chr1	1554966	1555886	peak_82
chr1	1556001	1557559	peak_83
chr1	1564806	1565842	peak_84
chr1	1569926	1571511	peak_85
chr1	1599220	1600194	peak_86
chr1	1637305	1639074	peak_87
chr1	1642432	1643732	peak_88
chr1	1647196	1647749	peak_89
chr1	1651069	1652393	peak_90
chr1	1699949	1701012	peak_91
chr1	1713146	1714353	peak_92
chr1	1721989	1723300	peak_93
chr1	1723455	1724970	peak_94
chr1	1738462	1739484	peak_95
chr1	1749942	1750915	peak_96
chr1	1767879	1769664	peak_97
chr1	1783708	1784660	peak_98
chr1	1832028	1833319	peak_99
chr1	1845489	1846631	peak_100
chr1	1908314	1909589	peak_101
chr1	1914624	1915680	peak_102
chr1	1916672	1919222	peak_103
chr1	1981781	1982594	peak_104
chr1	1994228	1995016	peak_105
chr1	2029448	2030637	peak_106
chr1	2036131	2037634	peak_107
chr1	2044284	2046707	peak_108
chr1	2062099	2063254	peak_109
chr1	2148552	2149769	peak_110
chr1	2149999	2151409	peak_111
chr1	2156072	2157178	peak_112
chr1	2159694	2160959	peak_113
chr1	2166949	2167905	peak_114
chr1	2171542	2172373	peak_115
chr1	2189252	2190124	peak_116
chr1	2212169	2212936	peak_117
chr1	2230401	2231507	peak_118
chr1	2247469	2248514	peak_119
chr1	2497229	2498270	peak_120
chr1	2560501	2561591	peak_121
chr1	2623984	2625643	peak_122
chr1	2628513	2630253	peak_123
chr1	2637375	2638091	peak_124
chr1	2655701	2657215	peak_125
chr1	2658199	2659670	peak_126
chr1	2662825	2667601	peak_127
chr1	2667986	2671279	peak_128
chr1	2671400	2673444	peak_129
chr1	2681331	2682925	peak_130
chr1	2686153	2688009	peak_131
chr1	2694270	2697207	peak_132
chr1	2721808	2722936	peak_133
chr1	2723272	2724436	peak_134
chr1	2736445	2737648	peak_135
chr1	2748889	2749924	peak_136
chr1	2784925	2786166	peak_137
chr1	2786534	2787649	peak_138
chr1	2788175	2790934	peak_139
chr1	2791666	2795496	peak_140
chr1	2795601	2797595	peak_141
chr1	2797755	2800491	peak_142
chr1	2804720	2805531	peak_143
chr1	2810272	2811088	peak_144
chr1	2817619	2819478	peak_145
chr1	2819593	2820242	peak_146
chr1	2822320	2823144	peak_147
chr1	2855583	2856304	peak_148
chr1	2856851	2859985	peak_149
chr1	2865160	2867877	peak_150
chr1	2923887	2924801	peak_151
chr1	2925639	2927468	peak_152
chr1	2933916	2934844	peak_153
chr1	2950485	2951430	peak_154
chr1	2981614	2982227	peak_155
chr1	2989950	2990824	peak_156
chr1	3020788	3021566	peak_157
chr1	3045487	3046176	peak_158
chr1	3052946	3054040	peak_159
chr1	3066095	3067434	peak_160
chr1	3067555	3070000	peak_161
chr1	3075872	3077080	peak_162
chr1	3092133	3094020	peak_163
chr1	3104351	3105231	peak_164
chr1	3127321	3128704	peak_165
chr1	3139090	3140297	peak_166
chr1	3183176	3185040	peak_167
chr1	3201810	3203061	peak_168
chr1	3262634	3263575	peak_169
chr1	3267811	3268754	peak_170
chr1	3391422	3392400	peak_171
chr1	3401500	3402391	peak_172
chr1	3513009	3513971	peak_173
chr1	3546648	3548933	peak_174
chr1	3576168	3577142	peak_175
chr1	3653680	3654992	peak_176
chr1	3656261	3657421	peak_177
chr1	3657931	3659193	peak_178
chr1	3706880	3707623	peak_179
chr1	3731639	3732604	peak_180
chr1	3733374	3734506	peak_181
chr1	3772192	3775114	peak_182
chr1	3785472	3786816	peak_183
chr1	3796218	3798870	peak_184
chr1	3798972	3803125	peak_185
chr1	3807268	3808434	peak_186
chr1	3825062	3826514	peak_187
chr1	3832937	3834610	peak_188
chr1	3834725	3835964	peak_189
chr1	3837212	3840333	peak_190
chr1	3868414	3869607	peak_191
chr1	3877033	3878507	peak_192
chr1	3899091	3901074	peak_193
chr1	3921061	3922027	peak_194
chr1	3933065	3934574	peak_195
chr1	3944144	3947889	peak_196
chr1	3951998	3952919	peak_197
chr1	3973596	3974880	peak_198
chr1	3992116	3993739	peak_199
chr1	3993913	3995463	peak_200
chr1	4000160	4001383	peak_201
chr1	4011924	4012709	peak_202
chr1	4012852	4014107	peak_203
chr1	4023034	4023856	peak_204
chr1	4031296	4033078	peak_205
chr1	4076166	4078236	peak_206
chr1	4086498	4087905	peak_207
chr1	4094390	4095160	peak_208
chr1	4106074	4107039	peak_209
chr1	4110602	4111749	peak_210
chr1	4123512	4124747	peak_211
chr1	4159613	4162147	peak_212
chr1	4271254	4272633	peak_213
chr1	4274550	4275861	peak_214
chr1	4317998	4320094	peak_215
chr1	4325103	4326970	peak_216
chr1	4338270	4338853	peak_217
chr1	4379632	4381179	peak_218
chr1	4384985	4386130	peak_219
chr1	4386252	4389513	peak_220
chr1	4433279	4436861	peak_221
chr1	4447054	4448013	peak_222
chr1	4450727	4451513	peak_223
chr1	4465986	4467137	peak_224
chr1	4467272	4470641	peak_225
chr1	4470762	4473686	peak_226
chr1	4480790	4481719	peak_227
chr1	4533924	4534830	peak_228
chr1	4565863	4568599	peak_229
chr1	4648981	4649740	peak_230
chr1	4746559	4747220	peak_231
chr1	4761649	4762276	peak_232
chr1	4766726	4767906	peak_233
chr1	4781696	4784065	peak_234
chr1	4786783	4788586	peak_235
chr1	4789019	4790100	peak_236
chr1	4790203	4791330	peak_237
chr1	4814820	4815835	peak_238
chr1	4830078	4830894	peak_239
chr1	4848032	4849287	peak_240
chr1	4853131	4854016	peak_241
chr1	4854303	4855260	peak_242
chr1	4856271	4857288	peak_243
chr1	4864026	4865553	peak_244
chr1	4883915	4885076	peak_245
chr1	4891307	4892829	peak_246
chr1	4904173	4905080	peak_247
chr1	4955868	4956694	peak_248
chr1	4960545	4961656	peak_249
chr1	4970713	4972076	peak_250
chr1	4985175	4986083	peak_251
chr1	5095456	5096757	peak_252
chr1	5099096	5100342	peak_253
chr1	5104257	5105321	peak_254
chr1	5111386	5112395	peak_255
chr1	5132424	5133695	peak_256
chr1	5162021	5162669	peak_257
chr1	5231220	5232564	peak_258
chr1	5243143	5244383	peak_259
chr1	5244539	5245384	peak_260
chr1	5250875	5251731	peak_261
chr1	5255599	5256788	peak_262
chr1	5287646	5288537	peak_263
chr1	5368866	5369665	peak_264
chr1	5399886	5402296	peak_265
chr1	5407559	5408932	peak_266
chr1	5459041	5459884	peak_267
chr1	5466421	5467486	peak_268
chr1	5475822	5476789	peak_269
chr1	5476947	5477771	peak_270
chr1	5512751	5514213	peak_271
chr1	5514415	5516060	peak_272
chr1	5516225	5517778	peak_273
chr1	5517884	5519704	peak_274
chr1	5539156	5540379	peak_275
chr1	5552988	5553729	peak_276
chr1	5562587	5563287	peak_277
chr1	5664001	5665708	peak_278
chr1	5670626	5671763	peak_279
chr1	5672797	5674483	peak_280
chr1	5748789	5750099	peak_281
chr1	5841496	5843021	peak_282
chr1	6432824	6434244	peak_283
chr1	6438075	6439464	peak_284
chr1	6455233	6456107	peak_285
chr1	6487862	6489005	peak_286
chr1	6507355	6508237	peak_287
chr1	6512405	6513497	peak_288
chr1	6547394	6548033	peak_289
chr1	6641487	6642452	peak_290
chr1	6662375	6663362	peak_291
chr1	6786628	6787588	peak_292
chr1	6793381	6795821	peak_293
chr1	6796033	6796586	peak_294
chr1	6799057	6799953	peak_295
chr1	6805521	6806368	peak_296
chr1	6808064	6809404	peak_297
chr1	6824991	6826728	peak_298
chr1	6868534	6869454	peak_299
chr1	6963930	6965726	peak_300
chr1	6965865	6968263	peak_301
chr1	6977166	6978422	peak_302
chr1	6978524	6979599	peak_303
chr1	6983514	6985140	peak_304
chr1	6991438	6992920	peak_305
chr1	7115966	7116583	peak_306
chr1	7245433	7247232	peak_307
chr1	7255869	7256663	peak_308
chr1	7337523	7339548	peak_309
chr1	7339700	7340531	peak_310
chr1	7366949	7368784	peak_311
chr1	7376400	7378426	peak_312
chr1	7378528	7379963	peak_313
chr1	7562062	7563507	peak_314
chr1	7571755	7573245	peak_315
chr1	7574203	7575796	peak_316
chr1	7616116	7616994	peak_317
chr1	7632663	7633541	peak_318
chr1	7760808	7762694	peak_319
chr1	7826045	7826814	peak_320
chr1	8136375	8137407	peak_321
chr1	8152423	8153785	peak_322
chr1	8254453	8255264	peak_323
chr1	8255397	8256583	peak_324
chr1	8256734	8259374	peak_325
chr1	8261319	8263454	peak_326
chr1	8273506	8275537	peak_327
chr1	8395793	8396928	peak_328
chr1	8406036	8407011	peak_329
chr1	8499197	8500262	peak_330
chr1	8514090	8515583	peak_331
chr1	8762310	8763777	peak_332
chr1	8764822	8766276	peak_333
chr1	8773626	8774630	peak_334
chr1	8792929	8793668	peak_335
chr1	8812430	8813578	peak_336
chr1	8917111	8917976	peak_337
chr1	8923603	8924258	peak_338
chr1	8973999	8974932	peak_339
chr1	9007106	9007984	peak_340
chr1	9011479	9012256	peak_341
chr1	9012768	9014455	peak_342
chr1	9191606	9192761	peak_343
chr1	9210445	9211855	peak_344
chr1	9223094	9224226	peak_345
chr1	9236321	9237577	peak_346
chr1	9252490	9254140	peak_347
chr1	9267720	9268646	peak_348
chr1	9270326	9271276	peak_349
chr1	9412823	9414006	peak_350
chr1	9686616	9687744	peak_351
chr1	9707458	9708446	peak_352
chr1	9713143	9713953	peak_353
chr1	9741641	9742749	peak_354
chr1	9778543	9779401	peak_355
chr1	9994130	9995361	peak_356
chr1	10753365	10754203	peak_357
chr1	10838004	10839469	peak_358
chr1	10900896	10901760	peak_359
chr1	11079829	11082974	peak_360
chr1	11088711	11090020	peak_361
chr1	11253732	11254732	peak_362
chr1	11254998	11257116	peak_363
chr1	11385432	11387470	peak_364
chr1	11555458	11556750	peak_365
chr1	11556853	11559275	peak_366
chr1	11688090	11688922	peak_367
chr1	11689096	11690145	peak_368
chr1	11968146	11969169	peak_369
chr1	11978549	11979721	peak_370
chr1	11980596	11982203	peak_371
chr1	12002270	12003094	peak_372
chr1	12347903	12349447	peak_373
chr1	12350186	12351613	peak_374
chr1	12428724	12431134	peak_375
chr1	12433371	12434168	peak_376
chr1	12494115	12495327	peak_377
chr1	12517492	12518322	peak_378
chr1	12730822	12732062	peak_379
chr1	13085896	13086694	peak_380
chr1	13302953	13305809	peak_381
chr1	13371111	13372829	peak_382
chr1	13374208	13377632	peak_383
chr1	13382102	13383742	peak_384
chr1	13384406	13386014	peak_385
chr1	13408178	13410912	peak_386
chr1	13466656	13468022	peak_387
chr1	13526571	13528787	peak_388
chr1	13528914	13529315	peak_389
chr1	13530634	13531790	peak_390
chr1	13531963	13533754	peak_391
chr1	13542382	13543178	peak_392
chr1	13543280	13544189	peak_393
chr1	13553308	13554466	peak_394
chr1	13557454	13558219	peak_395
chr1	13559119	13560952	peak_396
chr1	13626322	13627406	peak_397
chr1	13635404	13637137	peak_398
chr1	13648891	13649938	peak_399
chr1	13673507	13674376	peak_400
chr1	13791097	13792150	peak_401
chr1	13796250	13797832	peak_402
chr1	13803208	13805332	peak_403
chr1	13805464	13806730	peak_404
chr1	13806889	13808122	peak_405
chr1	14554947	14556225	peak_406
chr1	14566690	14569684	peak_407
chr1	14583781	14586019	peak_408
chr1	15156585	15157812	peak_409
chr1	15199093	15200583	peak_410
chr1	15205347	15206710	peak_411
chr1	15218527	15219265	peak_412
chr1	15219369	15223388	peak_413
chr1	15223799	15225691	peak_414
chr1	15342435	15343180	peak_415
chr1	15383572	15385737	peak_416
chr1	15385898	15386954	peak_417
chr1	15474403	15475871	peak_418
chr1	15475972	15477057	peak_419
chr1	15507627	15509655	peak_420
chr1	15519634	15520949	peak_421
chr1	15528064	15529271	peak_422
chr1	16280290	16281686	peak_423
chr1	16303941	16305051	peak_424
chr1	16313539	16314538	peak_425
chr1	16346869	16347828	peak_426
chr1	16372663	16374100	peak_427
chr1	16374361	16375835	peak_428
chr1	16425887	16426741	peak_429
chr1	16441753	16442900	peak_430
chr1	16448564	16449487	peak_431
chr1	16550494	16551594	peak_432
chr1	16922538	16923629	peak_433
chr1	16931840	16932412	peak_434
chr1	16966500	16967501	peak_435
chr1	17004250	17005228	peak_436
chr1	17010651	17011950	peak_437
chr1	17124317	17125428	peak_438
chr1	17144583	17145550	peak_439
chr1	17247504	17248664	peak_440
chr1	17255574	17256702	peak_441
chr1	17289605	17290548	peak_442
chr1	17715548	17717305	peak_443
chr1	17824318	17825554	peak_444
chr1	17936182	17937774	peak_445
chr1	17958434	17960232	peak_446
chr1	18035253	18037525	peak_447
chr1	18047121	18048438	peak_448
chr1	18056595	18058036	peak_449
chr1	18069937	18071161	peak_450
chr1	18079045	18080951	peak_451
chr1	18407394	18409079	peak_452
chr1	18464038	18465764	peak_453
chr1	18588592	18591526	peak_454
chr1	18609251	18611886	peak_455
chr1	18656626	18657262	peak_456
chr1	18658267	18659147	peak_457
chr1	18669666	18671027	peak_458
chr1	18842342	18843243	peak_459
chr1	18904387	18905191	peak_460
chr1	18984941	18985876	peak_461
chr1	18995823	18996996	peak_462
chr1	19060676	19061875	peak_463
chr1	19191211	19192917	peak_464
chr1	19209063	19210209	peak_465
chr1	19474600	19477008	peak_466
chr1	19552317	19553397	peak_467
chr1	20075391	20076800	peak_468
chr1	20373160	20374344	peak_469
chr1	20478741	20479382	peak_470
chr1	20833909	20834486	peak_471
chr1	20896513	20897357	peak_472
chr1	20921682	20922707	peak_473
chr1	20924551	20925959	peak_474
chr1	21231797	21233260	peak_475
chr1	21249183	21251016	peak_476
chr1	21253078	21254201	peak_477
chr1	21262473	21263280	peak_478
chr1	21328030	21329404	peak_479
chr1	21682560	21683442	peak_480
chr1	21710812	21711575	peak_481
chr1	21792380	21793374	peak_482
chr1	21853781	21857324	peak_483
chr1	22167481	22168157	peak_484
chr1	22168531	22169950	peak_485
chr1	22175946	22176685	peak_486
chr1	22181029	22182136	peak_487
chr1	22209986	22212155	peak_488
chr1	22296138	22297979	peak_489
chr1	22315644	22316571	peak_490
chr1	22319633	22320495	peak_491
chr1	22320978	22322708	peak_492
chr1	22323320	22325547	peak_493
chr1	22331981	22333039	peak_494
chr1	22334504	22337402	peak_495
chr1	22343084	22344080	peak_496
chr1	22352160	22353289	peak_497
chr1	22359412	22360773	peak_498
chr1	22477070	22477524	peak_499
chr1	22477639	22478425	peak_500
chr1	22500092	22501088	peak_501
chr1	22745129	22746069	peak_502
chr1	22754821	22755657	peak_503
chr1	22756922	22758186	peak_504
chr1	22765395	22766663	peak_505
chr1	22817958	22818806	peak_506
chr1	22870124	22871728	peak_507
chr1	22879748	22880759	peak_508
chr1	22959153	22960857	peak_509
chr1	22975462	22975899	peak_510
chr1	23039610	23041906	peak_511
chr1	23077862	23079134	peak_512
chr1	23086037	23087036	peak_513
chr1	23123078	23124366	peak_514
chr1	23139073	23140575	peak_515
chr1	23142536	23143195	peak_516
chr1	23177633	23178593	peak_517
chr1	23190356	23191569	peak_518
chr1	23203502	23204844	peak_519
chr1	23213115	23214714	peak_520
chr1	23223307	23224423	peak_521
chr1	23228514	23229224	peak_522
chr1	23245682	23246473	peak_523
chr1	23249111	23250298	peak_524
chr1	23253841	23256260	peak_525
chr1	23259025	23260443	peak_526
chr1	23262782	23264739	peak_527
chr1	23269315	23270302	peak_528
chr1	23273271	23275376	peak_529
chr1	23284736	23286436	peak_530
chr1	23286543	23288305	peak_531
chr1	23313857	23318432	peak_532
chr1	23323855	23325684	peak_533
chr1	23339227	23340436	peak_534
chr1	23355358	23356983	peak_535
chr1	23363892	23365034	peak_536
chr1	23387832	23389000	peak_537
chr1	23402921	23403948	peak_538
chr1	23415423	23416686	peak_539
chr1	23431383	23433123	peak_540
chr1	23448616	23449550	peak_541
chr1	23452507	23453274	peak_542
chr1	23474171	23475276	peak_543
chr1	23509222	23512512	peak_544
chr1	23519431	23520903	peak_545
chr1	23553514	23554829	peak_546
chr1	23708965	23709877	peak_547
chr1	23717646	23719360	peak_548
chr1	23735899	23737153	peak_549
chr1	23775266	23776455	peak_550
chr1	23821131	23823012	peak_551
chr1	23845052	23845940	peak_552
chr1	23861015	23863136	peak_553
chr1	23915355	23915933	peak_554
chr1	23921640	23922425	peak_555
chr1	23923456	23924507	peak_556
chr1	23927486	23930962	peak_557
chr1	23931075	23932461	peak_558
chr1	23932571	23934202	peak_559
chr1	23946878	23948191	peak_560
chr1	23956725	23957951	peak_561
chr1	23963000	23963714	peak_562
chr1	24067845	24069028	peak_563
chr1	24075009	24076123	peak_564
chr1	24090345	24091663	peak_565
chr1	24120194	24120882	peak_566
chr1	24123715	24125190	peak_567
chr1	24134768	24136483	peak_568
chr1	24138318	24139319	peak_569
chr1	24158898	24159742	peak_570
chr1	24163053	24164839	peak_571
chr1	24175618	24176515	peak_572
chr1	24183574	24184504	peak_573
chr1	24191146	24191819	peak_574
chr1	24196412	24197742	peak_575
chr1	24207491	24208388	peak_576
chr1	24210529	24211755	peak_577
chr1	24245761	24246819	peak_578
chr1	24271576	24273238	peak_579
chr1	24445662	24446658	peak_580
chr1	24510379	24511097	peak_581
chr1	24512023	24513943	peak_582
chr1	24521337	24522689	peak_583
chr1	24546810	24547819	peak_584
chr1	24553882	24555090	peak_585
chr1	24579988	24581376	peak_586
chr1	24582378	24586254	peak_587
chr1	24595069	24596632	peak_588
chr1	24597233	24598243	peak_589
chr1	24609883	24611322	peak_590
chr1	24620125	24620780	peak_591
chr1	24641129	24642214	peak_592
chr1	24659297	24660219	peak_593
chr1	24661171	24662091	peak_594
chr1	24669110	24671204	peak_595
chr1	24676213	24677320	peak_596
chr1	24690409	24691026	peak_597
chr1	24706400	24710073	peak_598
chr1	24725522	24727250	peak_599
chr1	24732802	24734313	peak_600
chr1	24757282	24759555	peak_601
chr1	24762144	24764812	peak_602
chr1	24789952	24791595	peak_603
chr1	24804201	24805354	peak_604
chr1	24810984	24811852	peak_605
chr1	24816923	24818580	peak_606
chr1	24829258	24832468	peak_607
chr1	24832617	24833972	peak_608
chr1	24839137	24840005	peak_609
chr1	24866387	24867735	peak_610
chr1	24918361	24919486	peak_611
chr1	24930858	24931659	peak_612
chr1	24932516	24933588	peak_613
chr1	24936788	24938065	peak_614
chr1	24940600	24941730	peak_615
chr1	24947690	24949865	peak_616
chr1	24969181	24970286	peak_617
chr1	24987485	24988206	peak_618
chr1	25017642	25018810	peak_619
chr1	25060197	25061294	peak_620
chr1	25068185	25069944	peak_621
chr1	25083702	25085216	peak_622
chr1	25097908	25099632	peak_623
chr1	25144940	25146432	peak_624
chr1	25162776	25164269	peak_625
chr1	25191502	25193588	peak_626
chr1	25193692	25194789	peak_627
chr1	25204070	25205236	peak_628
chr1	25213481	25214615	peak_629
chr1	25235989	25237258	peak_630
chr1	25243236	25249715	peak_631
chr1	25261531	25263923	peak_632
chr1	25267837	25269090	peak_633
chr1	25309645	25311651	peak_634
chr1	25320054	25321788	peak_635
chr1	25321906	25322485	peak_636
chr1	25335641	25337584	peak_637
chr1	25337769	25339718	peak_638
chr1	25419781	25420678	peak_639
chr1	25428362	25429166	peak_640
chr1	25434684	25435389	peak_641
chr1	25438807	25439753	peak_642
chr1	25453150	25454168	peak_643
chr1	25455446	25457644	peak_644
chr1	25457881	25458598	peak_645
chr1	25458797	25460652	peak_646
chr1	25460792	25467599	peak_647
chr1	25506022	25507138	peak_648
chr1	25507248	25508302	peak_649
chr1	25512831	25513744	peak_650
chr1	25517011	25518566	peak_651
chr1	25523371	25524791	peak_652
chr1	25593978	25596506	peak_653
chr1	25607747	25608781	peak_654
chr1	25633962	25635896	peak_655
chr1	25643813	25647057	peak_656
chr1	25677557	25679516	peak_657
chr1	25685239	25686560	peak_658
chr1	25693775	25695652	peak_659
chr1	25715900	25718243	peak_660
chr1	25720089	25724847	peak_661
chr1	25725077	25727673	peak_662
chr1	25740692	25741997	peak_663
chr1	25753191	25756965	peak_664
chr1	25757399	25758522	peak_665
chr1	25769514	25770982	peak_666
chr1	25776962	25780874	peak_667
chr1	25781008	25782140	peak_668
chr1	25838687	25841868	peak_669
chr1	25908321	25909672	peak_670
chr1	25922132	25923367	peak_671
chr1	25927411	25928504	peak_672
chr1	25993436	25994709	peak_673
chr1	26003040	26004127	peak_674
chr1	26005322	26007143	peak_675
chr1	26012409	26013348	peak_676
chr1	26024333	26026200	peak_677
chr1	26045016	26047403	peak_678
chr1	26053966	26054939	peak_679
chr1	26067310	26068408	peak_680
chr1	26079649	26081091	peak_681
chr1	26088509	26090006	peak_682
chr1	26109453	26110741	peak_683
chr1	26114430	26115497	peak_684
chr1	26117910	26118606	peak_685
chr1	26146389	26147326	peak_686
chr1	26153972	26155215	peak_687
chr1	26175822	26177194	peak_688
chr1	26199836	26203213	peak_689
chr1	26222477	26223630	peak_690
chr1	26230461	26231642	peak_691
chr1	26235480	26237935	peak_692
chr1	26249375	26253492	peak_693
chr1	26278771	26280092	peak_694
chr1	26290571	26292699	peak_695
chr1	26299000	26300341	peak_696
chr1	26313189	26313706	peak_697
chr1	26319009	26321119	peak_698
chr1	26328562	26330220	peak_699
chr1	26338055	26338919	peak_700
chr1	26348736	26349673	peak_701
chr1	26365501	26366756	peak_702
chr1	26417424	26419159	peak_703
chr1	26454073	26456829	peak_704
chr1	26467202	26469206	peak_705
chr1	26479020	26480615	peak_706
chr1	26486702	26487211	peak_707
chr1	26494013	26494915	peak_708
chr1	26498612	26500088	peak_709
chr1	26518738	26519779	peak_710
chr1	26523969	26525072	peak_711
chr1	26527741	26529790	peak_712
chr1	26539662	26548156	peak_713
chr1	26554484	26556044	peak_714
chr1	26569088	26570117	peak_715
chr1	26573647	26575783	peak_716
chr1	26585407	26586601	peak_717
chr1	26587053	26591634	peak_718
chr1	26591742	26592531	peak_719
chr1	26596088	26597990	peak_720
chr1	26598285	26601692	peak_721
chr1	26606294	26615643	peak_722
chr1	26615744	26616362	peak_723
chr1	26633196	26634182	peak_724
chr1	26639130	26640516	peak_725
chr1	26729141	26731394	peak_726
chr1	26736627	26739324	peak_727
chr1	26739631	26741332	peak_728
chr1	26741479	26742587	peak_729
chr1	26745716	26746615	peak_730
chr1	26764882	26765984	peak_731
chr1	26776039	26777212	peak_732
chr1	26803541	26804625	peak_733
chr1	26806713	26807692	peak_734
chr1	26809780	26811539	peak_735
chr1	26828988	26830023	peak_736
chr1	26853982	26856502	peak_737
chr1	26877164	26878868	peak_738
chr1	26886074	26887530	peak_739
chr1	26897921	26898693	peak_740
chr1	26901763	26903131	peak_741
chr1	26941749	26942908	peak_742
chr1	26943899	26946140	peak_743
chr1	26946406	26947187	peak_744
chr1	26966670	26967880	peak_745
chr1	26968077	26969321	peak_746
chr1	26992696	26993885	peak_747
chr1	27007306	27008727	peak_748
chr1	27009401	27010725	peak_749
chr1	27056874	27057568	peak_750
chr1	27082211	27083828	peak_751
chr1	27097784	27098949	peak_752
chr1	27105355	27106812	peak_753
chr1	27126289	27129598	peak_754
chr1	27141661	27142662	peak_755
chr1	27147614	27148389	peak_756
chr1	27159985	27161381	peak_757
chr1	27165380	27166597	peak_758
chr1	27177482	27179069	peak_759
chr1	27206332	27207258	peak_760
chr1	27260156	27261585	peak_761
chr1	27290554	27291877	peak_762
chr1	27354464	27355813	peak_763
chr1	27357492	27360761	peak_764
chr1	27372141	27373121	peak_765
chr1	27373810	27375962	peak_766
chr1	27400237	27401962	peak_767
chr1	27402097	27404902	peak_768
chr1	27412488	27414675	peak_769
chr1	27437024	27438127	peak_770
chr1	27441444	27442638	peak_771
chr1	27473723	27476317	peak_772
chr1	27484614	27485806	peak_773
chr1	27489516	27491212	peak_774
chr1	27495636	27499288	peak_775
chr1	27506822	27507619	peak_776
chr1	27515057	27515933	peak_777
chr1	27516036	27517912	peak_778
chr1	27533023	27534107	peak_779
chr1	27543329	27545141	peak_780
chr1	27595023	27596838	peak_781
chr1	27632398	27634054	peak_782
chr1	27648934	27650438	peak_783
chr1	27676115	27677279	peak_784
chr1	27688104	27689562	peak_785
chr1	27850067	27853703	peak_786
chr1	27860454	27862167	peak_787
chr1	27866240	27867182	peak_788
chr1	27876970	27877972	peak_789
chr1	27909941	27912017	peak_790
chr1	27920633	27921442	peak_791
chr1	27930667	27931487	peak_792
chr1	27985210	27986697	peak_793
chr1	28039078	28042164	peak_794
chr1	28048458	28049482	peak_795
chr1	28080066	28081111	peak_796
chr1	28092503	28094303	peak_797
chr1	28109046	28109846	peak_798
chr1	28123066	28123859	peak_799
chr1	28167881	28169116	peak_800
chr1	28175974	28176841	peak_801
chr1	28323596	28325201	peak_802
chr1	28331502	28332379	peak_803
chr1	28345047	28346358	peak_804
chr1	28389069	28390427	peak_805
chr1	28408509	28409572	peak_806
chr1	28428088	28428876	peak_807
chr1	28456690	28457537	peak_808
chr1	28525030	28525779	peak_809
chr1	28527431	28529136	peak_810
chr1	28532558	28533762	peak_811
chr1	28561283	28562627	peak_812
chr1	28564808	28565634	peak_813
chr1	28571837	28572849	peak_814
chr1	28582659	28584579	peak_815
chr1	28610497	28611513	peak_816
chr1	28637193	28638206	peak_817
chr1	28638333	28639417	peak_818
chr1	28661383	28662031	peak_819
chr1	28667170	28669855	peak_820
chr1	28739037	28740679	peak_821
chr1	28745324	28746489	peak_822
chr1	28753604	28754490	peak_823
chr1	28759038	28760574	peak_824
chr1	28779673	28780826	peak_825
chr1	28791440	28792530	peak_826
chr1	28794681	28796469	peak_827
chr1	28800296	28804123	peak_828
chr1	28810624	28812581	peak_829
chr1	28819364	28820153	peak_830
chr1	28825035	28826830	peak_831
chr1	28827347	28828322	peak_832
chr1	28832111	28833794	peak_833
chr1	28839817	28840613	peak_834
chr1	28855240	28856514	peak_835
chr1	28865949	28867807	peak_836
chr1	28913729	28914923	peak_837
chr1	28924359	28925654	peak_838
chr1	28945947	28947395	peak_839
chr1	28956101	28957138	peak_840
chr1	28957312	28960476	peak_841
chr1	28966731	28967648	peak_842
chr1	28969580	28971357	peak_843
chr1	28975981	28977055	peak_844
chr1	28995117	28996099	peak_845
chr1	29056907	29058786	peak_846
chr1	29090357	29091213	peak_847
chr1	29103561	29104672	peak_848
chr1	29119829	29121033	peak_849
chr1	29121822	29123998	peak_850
chr1	29140668	29142738	peak_851
chr1	29144198	29146095	peak_852
chr1	29151104	29152067	peak_853
chr1	29165903	29166384	peak_854
chr1	29168437	29169748	peak_855
chr1	29174868	29176247	peak_856
chr1	29199693	29200842	peak_857
chr1	29233580	29235234	peak_858
chr1	29249418	29250135	peak_859
chr1	29253438	29254701	peak_860
chr1	29265390	29266285	peak_861
chr1	29266424	29267286	peak_862
chr1	29337475	29339013	peak_863
chr2	4740	4844	peak_864
chr2	7235	7349	peak_865
chr2	11421	12010	peak_866
chr2	87282	88468	peak_867
chr2	102279	103231	peak_868
chr2	119246	120293	peak_869
chr2	126033	127095	peak_870
chr2	130764	131957	peak_871
chr2	142736	143599	peak_872
chr2	150609	152159	peak_873
chr2	170928	173306	peak_874
chr2	205179	206367	peak_875
chr2	229424	230886	peak_876
chr2	243088	244587	peak_877
chr2	255082	256832	peak_878
chr2	258995	260502	peak_879
chr2	276906	278294	peak_880
chr2	278455	283759	peak_881
chr2	285964	286932	peak_882
chr2	287057	288125	peak_883
chr2	288234	289719	peak_884
chr2	298674	299650	peak_885
chr2	314115	315834	peak_886
chr2	316426	317246	peak_887
chr2	317392	321524	peak_888
chr2	322306	324270	peak_889
chr2	324426	325825	peak_890
chr2	328707	329625	peak_891
chr2	337887	338738	peak_892
chr2	342734	343977	peak_893
chr2	365861	370127	peak_894
chr2	391323	392483	peak_895
chr2	392701	394256	peak_896
chr2	405376	406681	peak_897
chr2	427317	428516	peak_898
chr2	439255	439975	peak_899
chr2	464180	466456	peak_900
chr2	643694	647614	peak_901
chr2	653892	655232	peak_902
chr2	673386	674997	peak_903
chr2	682558	683658	peak_904
chr2	686803	688210	peak_905
chr2	693377	694630	peak_906
chr2	705930	707394	peak_907
chr2	1005289	1006043	peak_908
chr2	1025960	1027403	peak_909
chr2	1027525	1028451	peak_910
chr2	1032916	1033620	peak_911
chr2	1051748	1052779	peak_912
chr2	1198790	1199750	peak_913
chr2	1203914	1206145	peak_914
chr2	1216702	1217944	peak_915
chr2	1218101	1220217	peak_916
chr2	1220909	1223483	peak_917
chr2	1223620	1224602	peak_918
chr2	1225514	1228560	peak_919
chr2	1228928	1231074	peak_920
chr2	1231471	1232179	peak_921
chr2	1232280	1237143	peak_922
chr2	1246449	1251396	peak_923
chr2	1252705	1258992	peak_924
chr2	1328286	1330321	peak_925
chr2	1359378	1360171	peak_926
chr2	1370144	1371579	peak_927
chr2	1382981	1383844	peak_928
chr2	1388663	1389863	peak_929
chr2	1391495	1393273	peak_930
chr2	1393444	1394414	peak_931
chr2	1550754	1552320	peak_932
chr2	1569890	1571029	peak_933
chr2	1758430	1758990	peak_934
chr2	1765041	1766271	peak_935
chr2	2240395	2241974	peak_936
chr2	2605604	2607131	peak_937
chr2	2739801	2742061	peak_938
chr2	2743247	2744262	peak_939
chr2	2749226	2750371	peak_940
chr2	2757123	2758072	peak_941
chr2	2771778	2772827	peak_942
chr2	2870301	2872307	peak_943
chr2	2872784	2873773	peak_944
chr2	2886985	2888229	peak_945
chr2	2921241	2921862	peak_946
chr2	2922068	2923887	peak_947
chr2	2944785	2945958	peak_948
chr2	2954730	2956855	peak_949
chr2	2984121	2985961	peak_950
chr2	2993252	2995045	peak_951
chr2	3013969	3016756	peak_952
chr2	3021196	3022278	peak_953
chr2	3028487	3029993	peak_954
chr2	3042636	3044167	peak_955
chr2	3280808	3283586	peak_956
chr2	3298954	3299629	peak_957
chr2	3330202	3331768	peak_958
chr2	3352981	3354239	peak_959
chr2	3371613	3372599	peak_960
chr2	3502528	3504008	peak_961
chr2	3515780	3517637	peak_962
chr2	3522780	3523675	peak_963
chr2	3524071	3526404	peak_964
chr2	3556638	3558027	peak_965
chr2	3566166	3566944	peak_966
chr2	3587928	3588457	peak_967
chr2	3591250	3592535	peak_968
chr2	3607823	3609595	peak_969
chr2	3610753	3612824	peak_970
chr2	3613109	3615105	peak_971
chr2	3629083	3633246	peak_972
chr2	3633535	3635241	peak_973
chr2	3636428	3637565	peak_974
chr2	3767492	3768833	peak_975
chr2	3775424	3776170	peak_976
chr2	3780298	3781502	peak_977
chr2	3789560	3790442	peak_978
chr2	3797073	3799670	peak_979
chr2	3799786	3804027	peak_980
chr2	3804333	3808300	peak_981
chr2	3808429	3809915	peak_982
chr2	3811508	3812489	peak_983
chr2	3828782	3829775	peak_984
chr2	3841616	3843525	peak_985
chr2	3928167	3929553	peak_986
chr2	3929713	3931654	peak_987
chr2	4033962	4036673	peak_988
chr2	4062052	4064179	peak_989
chr2	4066845	4067764	peak_990
chr2	4123278	4123941	peak_991
chr2	4128554	4129714	peak_992
chr2	4150379	4151753	peak_993
chr2	4168690	4170931	peak_994
chr2	4182378	4188127	peak_995
chr2	4188348	4189175	peak_996
chr2	4189871	4194347	peak_997
chr2	4199726	4201158	peak_998
chr2	4203735	4205191	peak_999
chr2	4207204	4208101	peak_1000
chr2	4211226	4212109	peak_1001
chr2	4219083	4219867	peak_1002
chr2	4225429	4226700	peak_1003
chr2	4250214	4251721	peak_1004
chr2	4258629	4259624	peak_1005
chr2	4259811	4260481	peak_1006
chr2	4274635	4275929	peak_1007
chr2	4300170	4301791	peak_1008
chr2	4306233	4308042	peak_1009
chr2	4309336	4310814	peak_1010
chr2	4323518	4325181	peak_1011
chr2	4325719	4326894	peak_1012
chr2	4327107	4328724	peak_1013
chr2	4329814	4331271	peak_1014
chr2	4331947	4334570	peak_1015
chr2	4335386	4336428	peak_1016
chr2	4336965	4338465	peak_1017
chr2	4435238	4436419	peak_1018
chr2	4444557	4445916	peak_1019
chr2	4461816	4464015	peak_1020
chr2	4474321	4477390	peak_1021
chr2	4488499	4490509	peak_1022
chr2	4490750	4493006	peak_1023
chr2	4494321	4495303	peak_1024
chr2	4498064	4498866	peak_1025
chr2	4515224	4517382	peak_1026
chr2	4535335	4536437	peak_1027
chr2	4537833	4541046	peak_1028
chr2	4553190	4558061	peak_1029
chr2	4584674	4587749	peak_1030
chr2	4652519	4653718	peak_1031
chr2	4661212	4665190	peak_1032
chr2	4677603	4678673	peak_1033
chr2	4679252	4680623	peak_1034
chr2	4680771	4686360	peak_1035
chr2	4692145	4695397	peak_1036
chr2	4697115	4698207	peak_1037
chr2	4708129	4710428	peak_1038
chr2	4712575	4715827	peak_1039
chr2	4726260	4728335	peak_1040
chr2	4735832	4738059	peak_1041
chr2	4782141	4783017	peak_1042
chr2	4853437	4854585	peak_1043
chr2	4867949	4868697	peak_1044
chr2	4923383	4924691	peak_1045
chr2	4950606	4952150	peak_1046
chr2	5011927	5012546	peak_1047
chr2	5078869	5082692	peak_1048
chr2	5094759	5095218	peak_1049
chr2	5116578	5117292	peak_1050
chr2	5189496	5190228	peak_1051
chr2	5204618	5206400	peak_1052
chr2	5206831	5208637	peak_1053
chr2	5265677	5267742	peak_1054
chr2	5282924	5283815	peak_1055
chr2	5285113	5286397	peak_1056
chr2	5297093	5298624	peak_1057
chr2	5384021	5385435	peak_1058
chr2	5404933	5406001	peak_1059
chr2	5422379	5426741	peak_1060
chr2	5441671	5447958	peak_1061
chr2	5489996	5491131	peak_1062
chr2	5495918	5497148	peak_1063
chr2	5510000	5511590	peak_1064
chr2	5532587	5534559	peak_1065
chr2	5535156	5536348	peak_1066
chr2	5549296	5550148	peak_1067
chr2	5564658	5565649	peak_1068
chr2	5580305	5581541	peak_1069
chr2	5661735	5662371	peak_1070
chr2	5668365	5669405	peak_1071
chr2	5767693	5769344	peak_1072
chr2	5794367	5796676	peak_1073
chr2	5800283	5801295	peak_1074
chr2	5801409	5803085	peak_1075
chr2	5815417	5817168	peak_1076
chr2	5827690	5828658	peak_1077
chr2	5830004	5837169	peak_1078
chr2	5865850	5867891	peak_1079
chr2	5919347	5920553	peak_1080
chr2	5926610	5928074	peak_1081
chr2	5928552	5929358	peak_1082
chr2	5985521	5988521	peak_1083
chr2	5988700	5989738	peak_1084
chr2	6007934	6008456	peak_1085
chr2	6011346	6011826	peak_1086
chr2	6024974	6026463	peak_1087
chr2	6134625	6135328	peak_1088
chr2	6146030	6147210	peak_1089
chr2	6156346	6157058	peak_1090
chr2	6165552	6166728	peak_1091
chr2	6175568	6177679	peak_1092
chr2	6178692	6180616	peak_1093
chr2	6197092	6198040	peak_1094
chr2	6272859	6274082	peak_1095
chr2	6296064	6296634	peak_1096
chr2	6301534	6302582	peak_1097
chr2	6312261	6313937	peak_1098
chr2	6359212	6360026	peak_1099
chr2	6360275	6361242	peak_1100
chr2	6391815	6392671	peak_1101
chr2	6397915	6399361	peak_1102
chr2	6423583	6424836	peak_1103
chr2	6579785	6583227	peak_1104
chr2	6595378	6596848	peak_1105
chr2	6616873	6617754	peak_1106
chr2	6669452	6670769	peak_1107
chr2	6670973	6673450	peak_1108
chr2	6699350	6701041	peak_1109
chr2	6773707	6775253	peak_1110
chr2	6943242	6944377	peak_1111
chr2	6969051	6969876	peak_1112
chr2	7037526	7038700	peak_1113
chr2	7137577	7138680	peak_1114
chr2	7143419	7144090	peak_1115
chr2	7211678	7212514	peak_1116
chr2	7286960	7287895	peak_1117
chr2	7293725	7294717	peak_1118
chr2	7305364	7306146	peak_1119
chr2	7413825	7416745	peak_1120
chr2	7477549	7478674	peak_1121
chr2	7499526	7500777	peak_1122
chr2	7524661	7525455	peak_1123
chr2	7550360	7551572	peak_1124
chr2	7562112	7563321	peak_1125
chr2	7575964	7577443	peak_1126
chr2	7594726	7596962	peak_1127
chr2	7620220	7621002	peak_1128
chr2	7641242	7642861	peak_1129
chr2	7643389	7645467	peak_1130
chr2	7663196	7664497	peak_1131
chr2	7672433	7673758	peak_1132
chr2	7676065	7681542	peak_1133
chr2	7682994	7684403	peak_1134
chr2	7691313	7693157	peak_1135
chr2	7768445	7769601	peak_1136
chr2	7781170	7781897	peak_1137
chr2	7784093	7785304	peak_1138
chr2	7828427	7829871	peak_1139
chr2	7879346	7880235	peak_1140
chr2	8011597	8012165	peak_1141
chr2	8088741	8089842	peak_1142
chr2	8119449	8121215	peak_1143
chr2	8149733	8151218	peak_1144
chr2	8151600	8153212	peak_1145
chr2	8159070	8162111	peak_1146
chr2	8166410	8167533	peak_1147
chr2	8170110	8171545	peak_1148
chr2	8231106	8235047	peak_1149
chr2	8236994	8237523	peak_1150
chr2	8252473	8253754	peak_1151
chr2	8254565	8256289	peak_1152
chr2	8259748	8261651	peak_1153
chr2	8279088	8279973	peak_1154
chr2	8281125	8281725	peak_1155
chr2	8301075	8303454	peak_1156
chr2	8311942	8312481	peak_1157
chr2	8490068	8491148	peak_1158
chr2	8499673	8501092	peak_1159
chr2	8511169	8512428	peak_1160
chr2	8536546	8537337	peak_1161
chr2	8569943	8570710	peak_1162
chr2	8581882	8583409	peak_1163
chr2	8741536	8742646	peak_1164
chr2	8833750	8834711	peak_1165
chr2	8961303	8962999	peak_1166
chr2	8967209	8967913	peak_1167
chr2	9120853	9121865	peak_1168
chr2	9192948	9194634	peak_1169
chr2	9337540	9338564	peak_1170
chr2	9357741	9358581	peak_1171
chr2	9361283	9362273	peak_1172
chr2	9433775	9435070	peak_1173
chr2	9460968	9462978	peak_1174
chr2	27353472	27354498	peak_1175
chr2	27389661	27391013	peak_1176
chr2	27660622	27662052	peak_1177
chr2	27856520	27857404	peak_1178
chr2	27857677	27859031	peak_1179
chr2	27891860	27892716	peak_1180
chr2	27902438	27904154	peak_1181
chr2	28028591	28030077	peak_1182
chr2	28121737	28122651	peak_1183
chr2	28146603	28147880	peak_1184
chr2	28418198	28419205	peak_1185
chr2	28470396	28471751	peak_1186
chr2	28507106	28508039	peak_1187
chr2	28512245	28513753	peak_1188
chr2	28520256	28521639	peak_1189
chr2	28578688	28579830	peak_1190
chr2	28662712	28663645	peak_1191
chr2	28676776	28677748	peak_1192
chr2	28754752	28755371	peak_1193
chr2	28788011	28788553	peak_1194
chr2	28837967	28839129	peak_1195
chr2	28879940	28880706	peak_1196
chr2	28893968	28895288	peak_1197
chr2	29008474	29009287	peak_1198
chr2	29017139	29017837	peak_1199
chr2	29019498	29020955	peak_1200
chr2	29036945	29037562	peak_1201
chr2	29333908	29335373	peak_1202
chr2	29351553	29352792	peak_1203
chr2	29411056	29412020	peak_1204
chr2	29450662	29452028	peak_1205
chr2	29498394	29499459	peak_1206
chr2	29526316	29527730	peak_1207
chr2	29533695	29534584	peak_1208
chr2	29565425	29566972	peak_1209
chr2	29600446	29601831	peak_1210
chr2	29610823	29611903	peak_1211
chr2	29621819	29622628	peak_1212
chr2	29640416	29641166	peak_1213
chr2	29649205	29650421	peak_1214
chr2	29665997	29667184	peak_1215
chr2	29691021	29692188	peak_1216
chr2	29907293	29909875	peak_1217
chr2	29931284	29932335	peak_1218
chr2	29959600	29960102	peak_1219
chr2	30165872	30166872	peak_1220
chr2	30213787	30214811	peak_1221
chr2	30252427	30254086	peak_1222
chr2	30256433	30257284	peak_1223
chr2	30262018	30263132	peak_1224
chr2	30273216	30276760	peak_1225
chr2	30276863	30278162	peak_1226
chr2	30284047	30284391	peak_1227
chr2	30288399	30289606	peak_1228
chr2	30294691	30297386	peak_1229
chr2	30316324	30318912	peak_1230
chr2	30335362	30336509	peak_1231
chr2	30639761	30640865	peak_1232
chr2	30996950	30998864	peak_1233
chr2	31029428	31030640	peak_1234
chr2	31040289	31041212	peak_1235
chr2	31042080	31042867	peak_1236
chr2	31066752	31068337	peak_1237
chr2	31068453	31069329	peak_1238
chr2	31069652	31070542	peak_1239
chr2	31079570	31081304	peak_1240
chr2	31177755	31178784	peak_1241
chr2	31186335	31187385	peak_1242
chr2	31187793	31188744	peak_1243
chr2	31197160	31199523	peak_1244
chr2	31287094	31288124	peak_1245
chr2	31367445	31368590	peak_1246
chr2	31375837	31377473	peak_1247
chr2	31622365	31623248	peak_1248
chr2	31629111	31630155	peak_1249
chr2	31694942	31696281	peak_1250
chr2	31718672	31719080	peak_1251
chr2	31726837	31727771	peak_1252
chr2	31829876	31830450	peak_1253
chr2	31853689	31854576	peak_1254
chr2	31866330	31867425	peak_1255
chr2	31950089	31951339	peak_1256
chr2	31970974	31972794	peak_1257
chr2	31972961	31974034	peak_1258
chr2	31994824	31995494	peak_1259
chr2	32047023	32047910	peak_1260
chr2	32059562	32060937	peak_1261
chr2	32091073	32092722	peak_1262
chr2	32182330	32183790	peak_1263
chr2	32201669	32202861	peak_1264
chr2	32205739	32207063	peak_1265
chr2	32268440	32268967	peak_1266
chr2	32318937	32319885	peak_1267
chr2	32384210	32385541	peak_1268
chr2	32390957	32392612	peak_1269
chr2	32476589	32477734	peak_1270
chr2	32493795	32495247	peak_1271
chr2	32524998	32525719	peak_1272
chr2	32535954	32537773	peak_1273
chr2	32560443	32561556	peak_1274
chr2	32582722	32584608	peak_1275
chr2	32651568	32657879	peak_1276
chr2	32658288	32662631	peak_1277
chr2	32662973	32666336	peak_1278
chr2	32684291	32685496	peak_1279
chr2	32716393	32718575	peak_1280
chr2	32757315	32758205	peak_1281
chr2	32804758	32806027	peak_1282
chr2	32855515	32856452	peak_1283
chr2	32879125	32880920	peak_1284
chr2	32896842	32897682	peak_1285
chr2	32917014	32917859	peak_1286
chr2	32918318	32919697	peak_1287
chr2	32928488	32929541	peak_1288
chr2	32940518	32941434	peak_1289
chr2	32950745	32952402	peak_1290
chr2	32970276	32972004	peak_1291
chr2	32986120	32989051	peak_1292
chr2	32989749	32991327	peak_1293
chr2	33001186	33002609	peak_1294
chr2	33018473	33019406	peak_1295
chr2	33195600	33196804	peak_1296
chr2	33199053	33200948	peak_1297
chr2	33232596	33234012	peak_1298
chr2	33238423	33239449	peak_1299
chr2	33239591	33240989	peak_1300
chr2	33452475	33453461	peak_1301
chr2	33478180	33479205	peak_1302
chr2	33502758	33503545	peak_1303
chr2	33517338	33518343	peak_1304
chr2	33522216	33523811	peak_1305
chr2	33531238	33532349	peak_1306
chr2	33540428	33541292	peak_1307
chr2	33574643	33575766	peak_1308
chr2	33685064	33685951	peak_1309
chr2	33695078	33695746	peak_1310
chr2	33710770	33711947	peak_1311
chr2	33721233	33722925	peak_1312
chr2	33723035	33724732	peak_1313
chr2	33724891	33726542	peak_1314
chr2	33726659	33727894	peak_1315
chr2	33743595	33745327	peak_1316
chr2	33748375	33751558	peak_1317
chr2	33758639	33759888	peak_1318
chr2	33760893	33762821	peak_1319
chr2	33763207	33766725	peak_1320
chr2	33850110	33851125	peak_1321
chr2	33879076	33879889	peak_1322
chr2	33894777	33896713	peak_1323
chr2	33995394	33996380	peak_1324
chr2	34004265	34005967	peak_1325
chr2	34024276	34025667	peak_1326
chr2	34031889	34032670	peak_1327
chr2	34074901	34075646	peak_1328
chr2	34090915	34091993	peak_1329
chr2	34111554	34113084	peak_1330
chr2	34130342	34131701	peak_1331
chr2	34132212	34133612	peak_1332
chr2	34137444	34138371	peak_1333
chr2	34141834	34142938	peak_1334
chr2	34147763	34148986	peak_1335
chr2	34181461	34182758	peak_1336
chr2	34187253	34188550	peak_1337
chr2	34194011	34195165	peak_1338
chr2	34238861	34239361	peak_1339
chr2	34242481	34243349	peak_1340
chr2	34254846	34256786	peak_1341
chr2	34369971	34370986	peak_1342
chr2	34371445	34372964	peak_1343
chr2	34418211	34419123	peak_1344
chr2	34485966	34487719	peak_1345
chr2	34527975	34529154	peak_1346
chr2	34545347	34546602	peak_1347
chr2	34587803	34588917	peak_1348
chr2	34665477	34666466	peak_1349
chr2	34698596	34700018	peak_1350
chr2	34708466	34711217	peak_1351
chr2	34722842	34723563	peak_1352
chr2	34787900	34789647	peak_1353
chr2	34789778	34790562	peak_1354
chr2	34819261	34820150	peak_1355
chr2	34908397	34910314	peak_1356
chr2	35010546	35012089	peak_1357
chr2	35026003	35027415	peak_1358
chr2	35027568	35028267	peak_1359
chr2	35037758	35040181	peak_1360
chr2	35043385	35044289	peak_1361
chr2	35056748	35059021	peak_1362
chr2	35069050	35070825	peak_1363
chr2	35072349	35073404	peak_1364
chr2	35076478	35078289	peak_1365
chr2	35097268	35098864	peak_1366
chr2	35106228	35108341	peak_1367
chr2	35111925	35114058	peak_1368
chr2	35118730	35120015	peak_1369
chr2	35120126	35122218	peak_1370
chr2	35125861	35127497	peak_1371
chr2	35134462	35135492	peak_1372
chr2	35135594	35137444	peak_1373
chr2	35141788	35143618	peak_1374
chr2	35170798	35172522	peak_1375
chr2	35172650	35174565	peak_1376
chr2	35200666	35202487	peak_1377
chr2	35202657	35206242	peak_1378
chr2	35226972	35228081	peak_1379
chr2	35238884	35241955	peak_1380
chr2	35248471	35255337	peak_1381
chr2	35255497	35256470	peak_1382
chr2	35264285	35266309	peak_1383
chr2	35270111	35271806	peak_1384
chr2	35273861	35275272	peak_1385
chr2	35305794	35306794	peak_1386
chr2	35308217	35309406	peak_1387
chr2	35335014	35336011	peak_1388
chr2	35366905	35368905	peak_1389
chr2	35389232	35390459	peak_1390
chr2	35457097	35458569	peak_1391
chr2	35475384	35476614	peak_1392
chr2	35478113	35479050	peak_1393
chr2	35493412	35494562	peak_1394
chr2	35520283	35522037	peak_1395
chr2	35541107	35542222	peak_1396
chr2	35553735	35554632	peak_1397
chr2	35557520	35558541	peak_1398
chr2	35574808	35576560	peak_1399
chr2	35582340	35583547	peak_1400
chr2	35618470	35620197	peak_1401
chr2	35627907	35628274	peak_1402
chr2	35632218	35633067	peak_1403
chr2	35658641	35659873	peak_1404
chr2	35673281	35676909	peak_1405
chr2	35686254	35687953	peak_1406
chr2	35712002	35712934	peak_1407
chr2	35713090	35714797	peak_1408
chr2	35725197	35726728	peak_1409
chr2	35739878	35740582	peak_1410
chr2	35741422	35742686	peak_1411
chr2	35763127	35772175	peak_1412
chr2	35774872	35779209	peak_1413
chr2	35779311	35780225	peak_1414
chr2	35794211	35794943	peak_1415
chr2	35795115	35796354	peak_1416
chr2	35814950	35816578	peak_1417
chr2	35827500	35828458	peak_1418
chr2	35871551	35872407	peak_1419
chr2	35879298	35880336	peak_1420
chr2	35945372	35946844	peak_1421
chr2	35956679	35958335	peak_1422
chr2	35960437	35961290	peak_1423
chr2	35963579	35964520	peak_1424
chr2	35981468	35983510	peak_1425
chr2	35987730	35988790	peak_1426
chr2	35996924	35997938	peak_1427
chr2	36010186	36011586	peak_1428
chr2	36021160	36021859	peak_1429
chr2	36030570	36030914	peak_1430
chr2	36094359	36094991	peak_1431
chr2	36110535	36111345	peak_1432
chr2	36111695	36113545	peak_1433
chr2	36113681	36114357	peak_1434
chr2	36128648	36129888	peak_1435
chr2	36158208	36159506	peak_1436
chr2	36160087	36161627	peak_1437
chr2	36171377	36172661	peak_1438
chr2	36172762	36175667	peak_1439
chr2	36176087	36177096	peak_1440
chr2	36191285	36192544	peak_1441
chr2	36192674	36193575	peak_1442
chr2	36208847	36210647	peak_1443
chr2	36214237	36214970	peak_1444
chr2	36219990	36221407	peak_1445
chr2	36231492	36232950	peak_1446
chr2	36269089	36270494	peak_1447
chr2	36270952	36272040	peak_1448
chr2	36306585	36307693	peak_1449
chr2	36353322	36354519	peak_1450
chr2	36359506	36360503	peak_1451
chr2	36360690	36363372	peak_1452
chr2	36370395	36372669	peak_1453
chr2	36372822	36374848	peak_1454
chr2	36380352	36383175	peak_1455
chr2	36383492	36386029	peak_1456
chr2	36400329	36401084	peak_1457
chr2	36500543	36501434	peak_1458
chr2	36501590	36502524	peak_1459
chr2	36502630	36505967	peak_1460
chr2	36506079	36512933	peak_1461
chr2	36600762	36603231	peak_1462
chr2	36612865	36614716	peak_1463
chr2	36621387	36623314	peak_1464
chr2	36623465	36627710	peak_1465
chr2	36633648	36635552	peak_1466
chr2	36641229	36642162	peak_1467
chr2	36655271	36656999	peak_1468
chr2	36657284	36658403	peak_1469
chr2	36660998	36661733	peak_1470
chr2	36671835	36672938	peak_1471
chr2	36716384	36717456	peak_1472
chr2	36726539	36727667	peak_1473
chr2	36732257	36733442	peak_1474
chr2	36961937	36963776	peak_1475
chr2	36991874	36992915	peak_1476
chr2	37011879	37013001	peak_1477
chr2	37033058	37035028	peak_1478
chr2	37035155	37036293	peak_1479
chr2	37043439	37044516	peak_1480
chr2	37050077	37051559	peak_1481
chr2	37051692	37052910	peak_1482
chr2	37068631	37070369	peak_1483
chr2	37122451	37123603	peak_1484
chr2	37130925	37133660	peak_1485
chr2	37158449	37159463	peak_1486
chr2	37166453	37167897	peak_1487
chr2	37172770	37176073	peak_1488
chr2	37181827	37188486	peak_1489
chr2	37195933	37197432	peak_1490
chr2	37253357	37255358	peak_1491
chr2	37261042	37263258	peak_1492
chr2	37263676	37265139	peak_1493
chr2	37266814	37267869	peak_1494
chr2	37267995	37268452	peak_1495
chr2	37269102	37270057	peak_1496
chr2	37270184	37271836	peak_1497
chr2	37271937	37275644	peak_1498
chr2	37276354	37278652	peak_1499
chr2	37308316	37309547	peak_1500
chr2	37314232	37316347	peak_1501
chr2	37351475	37352567	peak_1502
chr2	37354301	37356613	peak_1503
chr2	37356714	37358064	peak_1504
chr2	37358250	37359446	peak_1505
chr2	37377916	37383408	peak_1506
chr2	37420199	37421133	peak_1507
chr2	37434755	37436519	peak_1508
chr2	37461994	37464204	peak_1509
chr2	37484676	37486787	peak_1510
chr2	37489951	37491923	peak_1511
chr2	37498990	37499975	peak_1512
chr2	37520631	37521770	peak_1513
chr2	37548685	37551821	peak_1514
chr2	37557647	37558606	peak_1515
chr2	37563528	37566423	peak_1516
chr2	37572902	37574607	peak_1517
chr2	37594763	37596090	peak_1518
chr2	37598765	37600136	peak_1519
chr2	37601983	37603070	peak_1520
chr2	37644010	37645080	peak_1521
chr2	37656769	37658533	peak_1522
chr2	37671398	37672948	peak_1523
chr2	37685632	37686560	peak_1524
chr2	37691898	37692453	peak_1525
chr2	37692585	37693633	peak_1526
chr2	37699635	37700703	peak_1527
chr2	37726908	37727588	peak_1528
chr2	37738006	37739369	peak_1529
chr2	37744177	37745047	peak_1530
chr2	37748253	37751443	peak_1531
chr2	37785526	37786505	peak_1532
chr2	37791799	37793474	peak_1533
chr2	37800466	37801768	peak_1534
chr2	37804718	37806031	peak_1535
chr2	37848898	37850677	peak_1536
chr2	37881966	37882718	peak_1537
chr2	37882871	37884527	peak_1538
chr2	37958535	37959278	peak_1539
chr2	37973968	37974832	peak_1540
chr2	37985853	37986766	peak_1541
chr2	38002332	38003380	peak_1542
chr2	38081326	38083379	peak_1543
chr2	38116912	38118065	peak_1544
chr2	38163805	38165412	peak_1545
chr2	38190079	38190657	peak_1546
chr2	38262756	38264443	peak_1547
chr2	38353860	38355008	peak_1548
chr2	38361726	38362597	peak_1549
chr2	38429178	38429962	peak_1550
chr2	38439653	38440708	peak_1551
chr2	38499003	38500100	peak_1552
chr2	38514231	38515122	peak_1553
chr2	38528421	38529537	peak_1554
chr2	38547292	38548088	peak_1555
chr2	38557486	38558600	peak_1556
chr2	38583388	38584572	peak_1557
chr2	38594562	38595829	peak_1558
chr2	38599218	38600049	peak_1559
chr2	38610052	38611058	peak_1560
chr2	38620749	38623260	peak_1561
chr2	38623418	38626446	peak_1562
chr2	38637551	38639220	peak_1563
chr2	38642779	38645074	peak_1564
chr2	38662038	38662922	peak_1565
chr2	38708182	38709144	peak_1566
chr2	38717676	38719174	peak_1567
chr2	38719449	38720298	peak_1568
chr2	38725788	38727565	peak_1569
chr2	38748891	38751366	peak_1570
chr2	38759948	38760930	peak_1571
chr2	38791331	38792789	peak_1572
chr2	38792898	38796017	peak_1573
chr2	38903617	38904329	peak_1574
chr2	38919454	38921497	peak_1575
chr2	38922631	38923530	peak_1576
chr2	38933039	38933804	peak_1577
chr2	38936937	38937560	peak_1578
chr2	38945579	38947289	peak_1579
chr2	38951679	38952761	peak_1580
chr2	38961710	38963523	peak_1581
chr2	38971030	38972163	peak_1582
chr2	38977380	38979331	peak_1583
chr2	38979792	38982462	peak_1584
chr2	38982565	38983836	peak_1585
chr2	38998660	38999996	peak_1586
chr2	39000876	39004402	peak_1587
chr2	39011211	39012355	peak_1588
chr2	39015971	39018537	peak_1589
chr2	39065186	39066428	peak_1590
chr2	39090633	39091428	peak_1591
chr2	39106570	39107522	peak_1592
chr2	39124523	39126080	peak_1593
chr2	39131204	39132716	peak_1594
chr2	39148338	39149112	peak_1595
chr2	39161246	39162774	peak_1596
chr2	39179254	39180495	peak_1597
chr2	39213079	39214265	peak_1598
chr2	39281280	39281867	peak_1599
chr2	39298089	39299406	peak_1600
chr2	39345846	39347577	peak_1601
chr2	39352035	39353291	peak_1602
chr2	39368516	39371238	peak_1603
chr2	39377562	39378364	peak_1604
chr2	39412363	39413252	peak_1605
chr2	39427184	39427871	peak_1606
chr2	39434149	39435080	peak_1607
chr2	39451127	39452255	peak_1608
chr2	39459166	39463893	peak_1609
chr2	39466741	39468867	peak_1610
chr2	39476699	39477610	peak_1611
chr2	39514350	39516368	peak_1612
chr2	39538802	39539446	peak_1613
chr2	39577775	39579645	peak_1614
chr2	39583520	39584690	peak_1615
chr2	39590577	39592305	peak_1616
chr2	39606719	39607561	peak_1617
chr2	39676921	39677656	peak_1618
chr2	39681702	39683469	peak_1619
chr2	39701512	39702135	peak_1620
chr2	39702282	39703246	peak_1621
chr2	39828112	39829163	peak_1622
chr2	39872983	39873413	peak_1623
chr2	39887773	39888708	peak_1624
chr2	39909041	39910071	peak_1625
chr2	39932244	39933622	peak_1626
chr2	39949376	39949962	peak_1627
chr2	40014308	40016054	peak_1628
chr2	40030662	40032097	peak_1629
chr2	40058387	40059334	peak_1630
chr2	40068321	40069581	peak_1631
chr2	40073571	40074162	peak_1632
chr2	40077491	40078848	peak_1633
chr2	40146839	40147853	peak_1634
chr2	40158594	40160593	peak_1635
chr2	40181429	40182778	peak_1636
chr2	40196851	40198070	peak_1637
chr2	40200630	40201787	peak_1638
chr2	40226258	40227940	peak_1639
chr2	40242149	40243190	peak_1640
chr2	40260190	40260809	peak_1641
chr2	40274202	40275488	peak_1642
chr2	40318183	40318989	peak_1643
chr2	40334137	40335222	peak_1644
chr2	40413396	40414140	peak_1645
chr2	40419501	40421172	peak_1646
chr2	40425057	40425978	peak_1647
chr2	40475615	40476635	peak_1648
chr2	40479374	40481448	peak_1649
chr2	40489211	40490430	peak_1650
chr2	40494148	40495758	peak_1651
chr2	40499483	40500735	peak_1652
chr2	40508769	40509997	peak_1653
chr2	40513460	40515242	peak_1654
chr2	40515886	40516664	peak_1655
chr2	40526603	40527355	peak_1656
chr2	40528963	40530860	peak_1657
chr2	40537072	40538809	peak_1658
chr2	40541115	40543436	peak_1659
chr2	40544174	40544941	peak_1660
chr2	40547919	40549225	peak_1661
chr2	40549816	40550878	peak_1662
chr2	40554383	40555899	peak_1663
chr2	40556514	40558066	peak_1664
chr2	40560883	40562100	peak_1665
chr2	40566045	40567174	peak_1666
chr2	40573061	40574246	peak_1667
chr2	40589692	40591059	peak_1668
chr2	40622954	40623691	peak_1669
chr2	40627625	40629650	peak_1670
chr2	40659543	40660953	peak_1671
chr2	40691523	40693216	peak_1672
chr2	40712397	40713293	peak_1673
chr2	40714999	40715824	peak_1674
chr2	40734877	40735882	peak_1675
chr2	40793419	40794749	peak_1676
chr2	40797141	40798038	peak_1677
chr2	40812366	40813736	peak_1678
chr2	40822975	40823491	peak_1679
chr2	40832419	40833373	peak_1680
chr2	40848951	40849890	peak_1681
chr2	40854097	40854947	peak_1682
chr2	40894872	40895895	peak_1683
chr2	40922844	40923419	peak_1684
chr2	40933351	40934169	peak_1685
chr2	40975345	40976097	peak_1686
chr2	40978046	40979154	peak_1687
chr2	41007062	41008645	peak_1688
chr2	41041967	41043134	peak_1689
chr2	41061712	41063442	peak_1690
chr2	41064543	41065724	peak_1691
chr2	41067669	41068985	peak_1692
chr2	41072460	41073529	peak_1693
chr2	41073655	41074577	peak_1694
chr2	41091574	41092230	peak_1695
chr2	41101307	41102013	peak_1696
chr2	41125363	41126139	peak_1697
chr2	41146600	41147550	peak_1698
chr2	41153745	41154847	peak_1699
chr2	41156998	41157820	peak_1700
chr2	41185765	41187046	peak_1701
chr2	41194113	41195056	peak_1702
chr2	41220864	41221919	peak_1703
chr2	41270486	41271930	peak_1704
chr2	41277869	41279461	peak_1705
chr2	41284981	41286321	peak_1706
chr2	41292484	41293978	peak_1707
chr2	41306876	41309286	peak_1708
chr2	41329490	41330268	peak_1709
chr2	41343980	41345146	peak_1710
chr2	41355000	41355682	peak_1711
chr2	41358917	41360916	peak_1712
chr2	41381234	41382224	peak_1713
chr2	41385303	41386067	peak_1714
chr2	41408706	41409825	peak_1715
chr2	41418327	41419390	peak_1716
chr2	41441899	41442678	peak_1717
chr2	41452558	41453960	peak_1718
chr2	41458696	41459268	peak_1719
chr2	41526587	41527410	peak_1720
chr2	41531941	41533462	peak_1721
chr2	41533830	41534592	peak_1722
chr2	41544236	41545247	peak_1723
chr2	41548401	41549626	peak_1724
chr2	41561391	41562563	peak_1725
chr2	41578448	41579126	peak_1726
chr2	41591001	41593034	peak_1727
chr2	41605180	41606012	peak_1728
chr2	41619050	41620586	peak_1729
chr2	41632549	41634359	peak_1730
chr2	41653807	41654706	peak_1731
chr2	41664215	41664834	peak_1732
chr2	41673403	41674545	peak_1733
chr2	41679066	41680031	peak_1734
chr2	41690789	41692110	peak_1735
chr2	41716180	41717003	peak_1736
chr2	41717127	41718018	peak_1737
chr2	41741730	41743466	peak_1738
chr2	41746004	41746849	peak_1739
chr2	41782107	41783127	peak_1740
chr2	41808056	41808971	peak_1741
chr2	41813587	41814619	peak_1742
chr2	41825537	41826298	peak_1743
chr2	41836720	41837767	peak_1744
chr2	41846559	41850530	peak_1745
chr2	41850639	41852197	peak_1746
chr2	41863776	41864738	peak_1747
chr2	41866188	41867678	peak_1748
chr2	41878485	41879535	peak_1749
chr2	41886097	41887685	peak_1750
chr2	41898980	41900522	peak_1751
chr2	41910129	41911416	peak_1752
chr2	41915771	41917739	peak_1753
chr2	41923740	41925170	peak_1754
chr2	41933004	41935051	peak_1755
chr2	41940901	41941823	peak_1756
chr2	41942169	41943288	peak_1757
chr2	41957646	41958576	peak_1758
chr2	41971911	41972864	peak_1759
chr2	41973253	41973975	peak_1760
chr2	41987736	41990260	peak_1761
chr2	41990362	41991492	peak_1762
chr2	41995058	41996049	peak_1763
chr2	42023474	42024932	peak_1764
chr2	42054185	42055284	peak_1765
chr2	42075980	42076614	peak_1766
chr3	117719	118558	peak_1767
chr3	118673	120012	peak_1768
chr3	157626	159961	peak_1769
chr3	179037	179583	peak_1770
chr3	182683	183944	peak_1771
chr3	197306	198883	peak_1772
chr3	254000	254581	peak_1773
chr3	262360	263428	peak_1774
chr3	267977	269022	peak_1775
chr3	271916	272933	peak_1776
chr3	291115	292356	peak_1777
chr3	305565	306407	peak_1778
chr3	311562	312717	peak_1779
chr3	312820	314650	peak_1780
chr3	321397	323256	peak_1781
chr3	341524	343848	peak_1782
chr3	411958	414369	peak_1783
chr3	425154	426389	peak_1784
chr3	560247	561199	peak_1785
chr3	565625	567225	peak_1786
chr3	586157	588488	peak_1787
chr3	600797	602005	peak_1788
chr3	629325	630501	peak_1789
chr3	638023	639234	peak_1790
chr3	663338	664300	peak_1791
chr3	684738	685552	peak_1792
chr3	691758	692709	peak_1793
chr3	723707	725696	peak_1794
chr3	733967	735245	peak_1795
chr3	741271	742293	peak_1796
chr3	755620	756438	peak_1797
chr3	773844	774891	peak_1798
chr3	837248	838686	peak_1799
chr3	865656	866839	peak_1800
chr3	870641	871878	peak_1801
chr3	881363	882732	peak_1802
chr3	888819	890358	peak_1803
chr3	925292	926795	peak_1804
chr3	945071	946800	peak_1805
chr3	949741	951549	peak_1806
chr3	958046	959070	peak_1807
chr3	961598	962938	peak_1808
chr3	978297	979391	peak_1809
chr3	1004462	1005131	peak_1810
chr3	1013354	1016010	peak_1811
chr3	1024274	1024922	peak_1812
chr3	1050046	1051803	peak_1813
chr3	1072000	1072773	peak_1814
chr3	1115931	1116846	peak_1815
chr3	1139938	1141032	peak_1816
chr3	1159668	1161392	peak_1817
chr3	1177038	1179582	peak_1818
chr3	1182538	1183605	peak_1819
chr3	1186928	1187720	peak_1820
chr3	1199932	1200542	peak_1821
chr3	1236651	1237536	peak_1822
chr3	1240993	1242322	peak_1823
chr3	1254077	1255363	peak_1824
chr3	1275310	1276378	peak_1825
chr3	1313931	1314524	peak_1826
chr3	1343466	1345683	peak_1827
chr3	1358167	1359211	peak_1828
chr3	1359321	1360106	peak_1829
chr3	1374977	1376160	peak_1830
chr3	1381821	1383582	peak_1831
chr3	1388689	1389537	peak_1832
chr3	1415711	1416622	peak_1833
chr3	1423225	1423876	peak_1834
chr3	1424239	1425654	peak_1835
chr3	1475098	1476507	peak_1836
chr3	1478960	1481726	peak_1837
chr3	1484725	1487134	peak_1838
chr3	1496568	1497865	peak_1839
chr3	1520105	1520910	peak_1840
chr3	1523319	1524325	peak_1841
chr3	1528470	1529972	peak_1842
chr3	1551065	1552199	peak_1843
chr3	1574785	1576087	peak_1844
chr3	1587985	1588663	peak_1845
chr3	1619397	1620689	peak_1846
chr3	1639240	1640205	peak_1847
chr3	1683190	1684000	peak_1848
chr3	1700491	1702179	peak_1849
chr3	1703261	1705361	peak_1850
chr3	1717450	1718437	peak_1851
chr3	1739027	1739979	peak_1852
chr3	1743962	1744930	peak_1853
chr3	1749705	1751546	peak_1854
chr3	1770933	1774061	peak_1855
chr3	1810384	1811802	peak_1856
chr3	1831341	1832701	peak_1857
chr3	1842581	1843502	peak_1858
chr3	1932622	1934346	peak_1859
chr3	1938663	1940375	peak_1860
chr3	1942206	1943391	peak_1861
chr3	1990536	1991121	peak_1862
chr3	2011988	2013160	peak_1863
chr3	2050801	2051272	peak_1864
chr3	2065975	2067013	peak_1865
chr3	2072868	2074995	peak_1866
chr3	2085009	2085986	peak_1867
chr3	2087496	2089952	peak_1868
chr3	2090479	2092502	peak_1869
chr3	2092719	2095304	peak_1870
chr3	2105172	2106285	peak_1871
chr3	2106608	2107728	peak_1872
chr3	2119735	2121049	peak_1873
chr3	2127067	2128062	peak_1874
chr3	2129130	2129777	peak_1875
chr3	2169251	2170369	peak_1876
chr3	2175862	2176964	peak_1877
chr3	2193337	2193736	peak_1878
chr3	2209929	2210990	peak_1879
chr3	2242121	2242715	peak_1880
chr3	2248359	2249731	peak_1881
chr3	2266789	2268072	peak_1882
chr3	2278556	2279259	peak_1883
chr3	2287625	2288647	peak_1884
chr3	2299009	2299640	peak_1885
chr3	2305822	2306788	peak_1886
chr3	2310342	2310834	peak_1887
chr3	2314323	2316030	peak_1888
chr3	2316864	2318078	peak_1889
chr3	2356360	2357212	peak_1890
chr3	2373467	2374940	peak_1891
chr3	2445126	2446420	peak_1892
chr3	2457498	2458755	peak_1893
chr3	2470175	2471441	peak_1894
chr3	2477332	2479412	peak_1895
chr3	2479579	2480187	peak_1896
chr3	2504249	2506099	peak_1897
chr3	2518337	2519845	peak_1898
chr3	2532150	2534368	peak_1899
chr3	2629408	2630828	peak_1900
chr3	2641667	2642723	peak_1901
chr3	2689994	2691099	peak_1902
chr3	2709463	2710406	peak_1903
chr3	2712011	2716885	peak_1904
chr3	2716998	2718506	peak_1905
chr3	2750820	2751949	peak_1906
chr3	2753853	2754828	peak_1907
chr3	2780424	2782667	peak_1908
chr3	2798758	2799917	peak_1909
chr3	2822409	2823992	peak_1910
chr3	2828194	2830252	peak_1911
chr3	2838527	2839855	peak_1912
chr3	2839965	2841952	peak_1913
chr3	2881487	2882409	peak_1914
chr3	2896769	2898308	peak_1915
chr3	2906242	2908312	peak_1916
chr3	2912577	2913954	peak_1917
chr3	2926514	2928816	peak_1918
chr3	2936422	2937440	peak_1919
chr3	2943569	2945686	peak_1920
chr3	2951733	2954141	peak_1921
chr3	2967210	2969222	peak_1922
chr3	2982772	2983464	peak_1923
chr3	2985738	2987159	peak_1924
chr3	2995916	2997403	peak_1925
chr3	3021854	3022524	peak_1926
chr3	3040799	3042453	peak_1927
chr3	3055015	3056092	peak_1928
chr3	3100769	3101719	peak_1929
chr3	3106938	3109705	peak_1930
chr3	3114091	3115272	peak_1931
chr3	3125943	3127332	peak_1932
chr3	3132221	3132919	peak_1933
chr3	3138764	3139478	peak_1934
chr3	3152449	3153489	peak_1935
chr3	3158703	3159685	peak_1936
chr3	3207351	3209171	peak_1937
chr3	3212795	3213207	peak_1938
chr3	3215109	3217368	peak_1939
chr3	3219340	3220590	peak_1940
chr3	3222323	3223937	peak_1941
chr3	3226167	3227427	peak_1942
chr3	3228026	3229085	peak_1943
chr3	3230274	3231452	peak_1944
chr3	3232216	3233722	peak_1945
chr3	3235399	3236991	peak_1946
chr3	3261410	3262304	peak_1947
chr3	3262414	3265729	peak_1948
chr3	3270202	3271284	peak_1949
chr3	3284247	3285471	peak_1950
chr3	3311049	3311852	peak_1951
chr3	3323782	3325010	peak_1952
chr3	3326659	3328394	peak_1953
chr3	3332518	3333873	peak_1954
chr3	3347916	3348772	peak_1955
chr3	3356006	3357119	peak_1956
chr3	3385637	3388086	peak_1957
chr3	3399215	3399783	peak_1958
chr3	3426284	3428366	peak_1959
chr3	3434735	3436290	peak_1960
chr3	3436423	3438665	peak_1961
chr3	3465384	3466088	peak_1962
chr3	3466791	3467937	peak_1963
chr3	3484001	3484999	peak_1964
chr3	3498897	3500388	peak_1965
chr3	3510868	3512400	peak_1966
chr3	3523921	3524945	peak_1967
chr3	3587310	3588350	peak_1968
chr3	3621392	3623047	peak_1969
chr3	3627529	3628355	peak_1970
chr3	3671491	3672693	peak_1971
chr3	3676218	3677289	peak_1972
chr3	3701605	3702573	peak_1973
chr3	3732382	3734215	peak_1974
chr3	3737376	3738504	peak_1975
chr3	3755734	3756769	peak_1976
chr3	3764060	3766236	peak_1977
chr3	3771123	3772883	peak_1978
chr3	3777276	3778137	peak_1979
chr3	3781043	3783191	peak_1980
chr3	3807581	3808713	peak_1981
chr3	3853322	3854796	peak_1982
chr3	3872446	3873648	peak_1983
chr3	3928836	3930692	peak_1984
chr3	3934319	3936063	peak_1985
chr3	3962736	3963447	peak_1986
chr3	3978760	3979721	peak_1987
chr3	3982848	3984319	peak_1988
chr3	3990854	3991928	peak_1989
chr3	3995260	3997856	peak_1990
chr3	3997994	3999649	peak_1991
chr3	4036813	4037901	peak_1992
chr3	4042452	4044122	peak_1993
chr3	4046844	4047684	peak_1994
chr3	4052037	4053227	peak_1995
chr3	4066801	4067947	peak_1996
chr3	4072221	4073032	peak_1997
[truncated: 5,206 more rows]

## Sheet: Table S5
ChIP-seq peaks of H3K56ac
Chromosome	start	end	peak id
chr1	4078	4345	peak_0
chr1	5524	6047	peak_1
chr1	6331	6715	peak_2
chr1	8194	8376	peak_3
chr1	14600	14697	peak_4
chr1	42898	42994	peak_5
chr1	44157	44253	peak_6
chr1	56157	56364	peak_7
chr1	61510	61986	peak_8
chr1	70178	70268	peak_9
chr1	148449	149168	peak_10
chr1	151996	152729	peak_11
chr1	163591	164265	peak_12
chr1	166417	167116	peak_13
chr1	176391	177245	peak_14
chr1	216520	216868	peak_15
chr1	219797	221250	peak_16
chr1	226951	227459	peak_17
chr1	246507	247261	peak_18
chr1	270866	271571	peak_19
chr1	282225	283136	peak_20
chr1	315439	315849	peak_21
chr1	343318	343796	peak_22
chr1	360408	360906	peak_23
chr1	372657	373370	peak_24
chr1	438912	439462	peak_25
chr1	445635	446418	peak_26
chr1	459339	459925	peak_27
chr1	466433	467137	peak_28
chr1	472212	472929	peak_29
chr1	476168	476926	peak_30
chr1	506466	507062	peak_31
chr1	544834	546016	peak_32
chr1	555338	556237	peak_33
chr1	560245	561829	peak_34
chr1	585509	585985	peak_35
chr1	636559	637220	peak_36
chr1	709262	709964	peak_37
chr1	731679	732243	peak_38
chr1	734575	735310	peak_39
chr1	773522	774854	peak_40
chr1	781832	782559	peak_41
chr1	798076	798957	peak_42
chr1	881718	882717	peak_43
chr1	884631	885334	peak_44
chr1	892512	893043	peak_45
chr1	920585	921039	peak_46
chr1	933652	934637	peak_47
chr1	945226	945892	peak_48
chr1	947940	948529	peak_49
chr1	950736	951593	peak_50
chr1	955349	955952	peak_51
chr1	977545	978127	peak_52
chr1	991308	991820	peak_53
chr1	1000659	1001424	peak_54
chr1	1008843	1009404	peak_55
chr1	1013902	1014295	peak_56
chr1	1014671	1015229	peak_57
chr1	1035312	1035763	peak_58
chr1	1050935	1051671	peak_59
chr1	1121534	1122013	peak_60
chr1	1127154	1127673	peak_61
chr1	1165327	1165693	peak_62
chr1	1171870	1172355	peak_63
chr1	1207070	1207821	peak_64
chr1	1210869	1211733	peak_65
chr1	1246544	1247389	peak_66
chr1	1266091	1266859	peak_67
chr1	1271376	1272112	peak_68
chr1	1439713	1440309	peak_69
chr1	1459965	1461130	peak_70
chr1	1469005	1469888	peak_71
chr1	1478658	1479403	peak_72
chr1	1493250	1494173	peak_73
chr1	1499134	1500846	peak_74
chr1	1516512	1517174	peak_75
chr1	1523726	1524331	peak_76
chr1	1545018	1545730	peak_77
chr1	1564488	1565433	peak_78
chr1	1575942	1577202	peak_79
chr1	1581494	1582834	peak_80
chr1	1647220	1647796	peak_81
chr1	1658328	1659034	peak_82
chr1	1700551	1701190	peak_83
chr1	1708038	1708711	peak_84
chr1	1738323	1739116	peak_85
chr1	1750397	1750971	peak_86
chr1	1758297	1758817	peak_87
chr1	1776363	1778197	peak_88
chr1	1783286	1784412	peak_89
chr1	1805464	1806586	peak_90
chr1	1818896	1819412	peak_91
chr1	1836617	1837633	peak_92
chr1	1845779	1846679	peak_93
chr1	1908316	1909008	peak_94
chr1	2028867	2029426	peak_95
chr1	2045941	2046764	peak_96
chr1	2060153	2060896	peak_97
chr1	2062086	2062560	peak_98
chr1	2155983	2156659	peak_99
chr1	2166747	2167652	peak_100
chr1	2171357	2171907	peak_101
chr1	2212412	2213035	peak_102
chr1	2247842	2249385	peak_103
chr1	2260892	2261639	peak_104
chr1	2497832	2498402	peak_105
chr1	2516569	2517331	peak_106
chr1	2602079	2602791	peak_107
chr1	2624039	2624547	peak_108
chr1	2628289	2629034	peak_109
chr1	2682164	2683132	peak_110
chr1	2687474	2688028	peak_111
chr1	2694241	2695010	peak_112
chr1	2736471	2737249	peak_113
chr1	2743463	2743958	peak_114
chr1	2799793	2800668	peak_115
chr1	2810052	2810767	peak_116
chr1	2813706	2814519	peak_117
chr1	2819756	2820296	peak_118
chr1	2822145	2823100	peak_119
chr1	2920257	2920657	peak_120
chr1	2933755	2934235	peak_121
chr1	2938811	2939600	peak_122
chr1	2981594	2982228	peak_123
chr1	3059511	3060343	peak_124
chr1	3060544	3061455	peak_125
chr1	3074328	3074934	peak_126
chr1	3075791	3076191	peak_127
chr1	3093366	3093890	peak_128
chr1	3121325	3122006	peak_129
chr1	3128126	3128739	peak_130
chr1	3139008	3139487	peak_131
chr1	3145755	3146200	peak_132
chr1	3187479	3187961	peak_133
chr1	3219912	3220612	peak_134
chr1	3263106	3263755	peak_135
chr1	3285483	3286051	peak_136
chr1	3375803	3376347	peak_137
chr1	3387506	3388085	peak_138
chr1	3401518	3402005	peak_139
chr1	3417966	3418532	peak_140
chr1	3557417	3557894	peak_141
chr1	3566761	3567534	peak_142
chr1	3576653	3577257	peak_143
chr1	3674812	3675392	peak_144
chr1	3699146	3700375	peak_145
chr1	3707216	3707770	peak_146
chr1	3722233	3723125	peak_147
chr1	3725662	3726118	peak_148
chr1	3732358	3732855	peak_149
chr1	3742257	3742821	peak_150
chr1	3885849	3886347	peak_151
chr1	3888471	3889262	peak_152
chr1	3891238	3893222	peak_153
chr1	3898901	3899630	peak_154
chr1	3933059	3933608	peak_155
chr1	3951925	3952814	peak_156
chr1	4000978	4001491	peak_157
chr1	4037802	4038156	peak_158
chr1	4094082	4094969	peak_159
chr1	4099360	4099975	peak_160
chr1	4111899	4112411	peak_161
chr1	4115693	4116808	peak_162
chr1	4124263	4125025	peak_163
chr1	4126328	4126828	peak_164
chr1	4142092	4143481	peak_165
chr1	4147239	4148565	peak_166
chr1	4196073	4196589	peak_167
chr1	4199805	4201225	peak_168
chr1	4210295	4210997	peak_169
chr1	4235913	4236520	peak_170
chr1	4239258	4239864	peak_171
chr1	4243841	4244779	peak_172
chr1	4263632	4265044	peak_173
chr1	4326443	4327125	peak_174
chr1	4338150	4338807	peak_175
chr1	4371080	4374015	peak_176
chr1	4384912	4385586	peak_177
chr1	4401873	4402780	peak_178
chr1	4447498	4448103	peak_179
chr1	4457017	4457810	peak_180
chr1	4472866	4473552	peak_181
chr1	4485880	4486533	peak_182
chr1	4568259	4568890	peak_183
chr1	4594919	4595601	peak_184
chr1	4606762	4607411	peak_185
chr1	4635177	4635878	peak_186
chr1	4648325	4649881	peak_187
chr1	4681482	4681960	peak_188
chr1	4729735	4730254	peak_189
chr1	4746134	4746884	peak_190
chr1	4854734	4855277	peak_191
chr1	4860285	4861359	peak_192
chr1	4865027	4865657	peak_193
chr1	4883727	4884364	peak_194
chr1	4891586	4892741	peak_195
chr1	4951311	4952197	peak_196
chr1	5097868	5098654	peak_197
chr1	5112214	5112909	peak_198
chr1	5167138	5168094	peak_199
chr1	5168579	5169504	peak_200
chr1	5170350	5171191	peak_201
chr1	5171566	5172545	peak_202
chr1	5232114	5232747	peak_203
chr1	5238247	5239145	peak_204
chr1	5244703	5245694	peak_205
chr1	5250792	5251490	peak_206
chr1	5266392	5266870	peak_207
chr1	5368634	5369384	peak_208
chr1	5387095	5388008	peak_209
chr1	5388528	5390018	peak_210
chr1	5407694	5408238	peak_211
chr1	5539699	5540350	peak_212
chr1	5553377	5554024	peak_213
chr1	5603360	5604051	peak_214
chr1	5627582	5628225	peak_215
chr1	5637195	5637666	peak_216
chr1	5773418	5774848	peak_217
chr1	5786298	5786985	peak_218
chr1	5841356	5842296	peak_219
chr1	5935809	5936657	peak_220
chr1	6438599	6439575	peak_221
chr1	6455733	6456201	peak_222
chr1	6496420	6496934	peak_223
chr1	6504723	6505496	peak_224
chr1	6507138	6508056	peak_225
chr1	6512183	6512905	peak_226
chr1	6521983	6522857	peak_227
chr1	6542273	6542702	peak_228
chr1	6608568	6609565	peak_229
chr1	6641459	6642154	peak_230
chr1	6655343	6655983	peak_231
chr1	6662351	6662870	peak_232
chr1	6786330	6786910	peak_233
chr1	6812126	6812600	peak_234
chr1	6821899	6822574	peak_235
chr1	6826529	6827031	peak_236
chr1	6950200	6950839	peak_237
chr1	6984890	6985506	peak_238
chr1	7008542	7009000	peak_239
chr1	7091700	7093131	peak_240
chr1	7115955	7116588	peak_241
chr1	7246679	7247831	peak_242
chr1	7322023	7322728	peak_243
chr1	7348921	7349529	peak_244
chr1	7396263	7396999	peak_245
chr1	7408856	7409244	peak_246
chr1	7413994	7414985	peak_247
chr1	7417397	7418141	peak_248
chr1	7489721	7490565	peak_249
chr1	7561563	7562557	peak_250
chr1	7644687	7645394	peak_251
chr1	7677259	7678696	peak_252
chr1	7773323	7774323	peak_253
chr1	7825927	7826646	peak_254
chr1	7891685	7892950	peak_255
chr1	8111457	8112640	peak_256
chr1	8136440	8137008	peak_257
chr1	8139064	8140009	peak_258
chr1	8153917	8154732	peak_259
chr1	8159564	8160252	peak_260
chr1	8265917	8266431	peak_261
chr1	8281799	8282253	peak_262
chr1	8379538	8379989	peak_263
chr1	8396583	8397056	peak_264
chr1	8440625	8441730	peak_265
chr1	8499831	8500266	peak_266
chr1	8529398	8529864	peak_267
chr1	8672072	8673371	peak_268
chr1	8719281	8720905	peak_269
chr1	8763226	8763880	peak_270
chr1	8773496	8774147	peak_271
chr1	8781498	8782397	peak_272
chr1	8806562	8807166	peak_273
chr1	8869958	8870613	peak_274
chr1	8870732	8871270	peak_275
chr1	9011997	9012463	peak_276
chr1	9062725	9063135	peak_277
chr1	9066454	9067287	peak_278
chr1	9073222	9074089	peak_279
chr1	9228320	9228798	peak_280
chr1	9267988	9268692	peak_281
chr1	9270611	9271401	peak_282
chr1	9396350	9397895	peak_283
chr1	9402637	9403166	peak_284
chr1	9413492	9414297	peak_285
chr1	9680693	9681359	peak_286
chr1	9682197	9682646	peak_287
chr1	9699347	9699813	peak_288
chr1	9707515	9708525	peak_289
chr1	9713156	9714115	peak_290
chr1	9741613	9742095	peak_291
chr1	9771707	9772227	peak_292
chr1	9813158	9814476	peak_293
chr1	9879251	9880012	peak_294
chr1	9994973	9995535	peak_295
chr1	10010540	10010969	peak_296
chr1	10108319	10109434	peak_297
chr1	10774716	10775066	peak_298
chr1	10945593	10946275	peak_299
chr1	10986682	10987252	peak_300
chr1	11079732	11080398	peak_301
chr1	11235650	11235889	peak_302
chr1	11462154	11463601	peak_303
chr1	11555319	11555990	peak_304
chr1	11665826	11666287	peak_305
chr1	11680777	11681887	peak_306
chr1	11689795	11690302	peak_307
chr1	11782703	11783095	peak_308
chr1	11807722	11808697	peak_309
chr1	12179116	12179704	peak_310
chr1	12737596	12738530	peak_311
chr1	12864130	12864813	peak_312
chr1	13626852	13627419	peak_313
chr1	13635437	13636227	peak_314
chr1	13650613	13651134	peak_315
chr1	13916458	13917125	peak_316
chr1	14347984	14348677	peak_317
chr1	14498380	14498940	peak_318
chr1	14554779	14555504	peak_319
chr1	14585203	14586019	peak_320
chr1	14963505	14964234	peak_321
chr1	15157303	15157888	peak_322
chr1	15199042	15199385	peak_323
chr1	15266214	15267199	peak_324
chr1	15267346	15268201	peak_325
chr1	15272528	15273207	peak_326
chr1	15355540	15355936	peak_327
chr1	15397662	15398039	peak_328
chr1	15520503	15521092	peak_329
chr1	15528777	15529388	peak_330
chr1	15650515	15650879	peak_331
chr1	16041675	16042279	peak_332
chr1	16280055	16280747	peak_333
chr1	16448945	16449630	peak_334
chr1	16909673	16910257	peak_335
chr1	16923249	16923740	peak_336
chr1	16966403	16966915	peak_337
chr1	17022785	17023645	peak_338
chr1	17023792	17024892	peak_339
chr1	17144895	17145594	peak_340
chr1	17206548	17207062	peak_341
chr1	17279802	17280549	peak_342
chr1	17283610	17284725	peak_343
chr1	17741086	17741760	peak_344
chr1	17743675	17744432	peak_345
chr1	17782748	17783454	peak_346
chr1	17824085	17824637	peak_347
chr1	17923870	17925255	peak_348
chr1	17972117	17972801	peak_349
chr1	18030475	18030974	peak_350
chr1	18058464	18059022	peak_351
chr1	18108879	18109672	peak_352
chr1	18127442	18128074	peak_353
chr1	18279729	18280416	peak_354
chr1	18407354	18407949	peak_355
chr1	18464054	18464473	peak_356
chr1	18497003	18497770	peak_357
chr1	18591342	18591657	peak_358
chr1	18609307	18609694	peak_359
chr1	18656848	18657258	peak_360
chr1	18707807	18708517	peak_361
chr1	18805238	18806657	peak_362
chr1	18842574	18843432	peak_363
chr1	18921115	18921783	peak_364
chr1	18926200	18927994	peak_365
chr1	18940800	18941732	peak_366
chr1	18944630	18945170	peak_367
chr1	18975133	18976036	peak_368
chr1	19085899	19086356	peak_369
chr1	19095354	19096107	peak_370
chr1	19226075	19226426	peak_371
chr1	19319518	19320331	peak_372
chr1	19426527	19427155	peak_373
chr1	19482471	19483085	peak_374
chr1	19536796	19537607	peak_375
chr1	19558731	19559990	peak_376
chr1	19830375	19831781	peak_377
chr1	19923197	19923980	peak_378
chr1	19942169	19942896	peak_379
chr1	19954181	19954989	peak_380
chr1	20039487	20040212	peak_381
chr1	20075229	20075932	peak_382
chr1	20105732	20106488	peak_383
chr1	20110379	20110979	peak_384
chr1	20157775	20158376	peak_385
chr1	20167655	20168839	peak_386
chr1	20253776	20254196	peak_387
chr1	20280598	20281064	peak_388
chr1	20289913	20290487	peak_389
chr1	20339033	20339573	peak_390
chr1	20372489	20373036	peak_391
chr1	20373141	20373653	peak_392
chr1	20381270	20382176	peak_393
chr1	20387570	20388199	peak_394
chr1	20514025	20514623	peak_395
chr1	20638912	20639577	peak_396
chr1	20809455	20810075	peak_397
chr1	20829021	20829518	peak_398
chr1	20896829	20897472	peak_399
chr1	20921509	20922040	peak_400
chr1	20937769	20938572	peak_401
chr1	21057280	21058084	peak_402
chr1	21143801	21144586	peak_403
chr1	21181589	21182294	peak_404
chr1	21262724	21263376	peak_405
chr1	21263953	21264798	peak_406
chr1	21297577	21298387	peak_407
chr1	21579572	21580178	peak_408
chr1	21666877	21667399	peak_409
chr1	21682419	21683006	peak_410
chr1	21710918	21711757	peak_411
chr1	21807064	21808731	peak_412
chr1	21819953	21820718	peak_413
chr1	22168429	22168944	peak_414
chr1	22198936	22199718	peak_415
chr1	22212600	22213043	peak_416
chr1	22213151	22215227	peak_417
chr1	22327185	22327943	peak_418
chr1	22328307	22329552	peak_419
chr1	22332351	22333074	peak_420
chr1	22368294	22368745	peak_421
chr1	22390675	22391325	peak_422
chr1	22499963	22500438	peak_423
chr1	22727473	22728920	peak_424
chr1	22745043	22745608	peak_425
chr1	22771008	22771699	peak_426
chr1	22773158	22774089	peak_427
chr1	22790596	22791085	peak_428
chr1	22809327	22809955	peak_429
chr1	22817810	22818532	peak_430
chr1	22870819	22871975	peak_431
chr1	22879777	22880279	peak_432
chr1	22917757	22918357	peak_433
chr1	22937121	22937642	peak_434
chr1	22995913	22996438	peak_435
chr1	23030794	23031431	peak_436
chr1	23077802	23078394	peak_437
chr1	23085961	23086590	peak_438
chr1	23122817	23123306	peak_439
chr1	23140236	23140621	peak_440
chr1	23159437	23160806	peak_441
chr1	23177190	23178748	peak_442
chr1	23206856	23207232	peak_443
chr1	23228345	23229028	peak_444
chr1	23245996	23246536	peak_445
chr1	23259044	23259553	peak_446
chr1	23274848	23275370	peak_447
chr1	23338670	23339384	peak_448
chr1	23388558	23388986	peak_449
chr1	23402807	23403599	peak_450
chr1	23409600	23410470	peak_451
chr1	23415732	23416724	peak_452
chr1	23431386	23432097	peak_453
chr1	23453052	23453909	peak_454
chr1	23460264	23460886	peak_455
chr1	23500829	23501434	peak_456
chr1	23656139	23656714	peak_457
chr1	23718570	23719342	peak_458
chr1	23724927	23725504	peak_459
chr1	23732104	23732622	peak_460
chr1	23779723	23780291	peak_461
chr1	23808702	23809548	peak_462
chr1	23821068	23821686	peak_463
chr1	23829103	23829962	peak_464
chr1	23853427	23854197	peak_465
chr1	23879115	23879729	peak_466
chr1	23944172	23944817	peak_467
chr1	23988941	23990296	peak_468
chr1	24091081	24091711	peak_469
chr1	24110313	24111399	peak_470
chr1	24124742	24125240	peak_471
chr1	24136132	24136571	peak_472
chr1	24150189	24150712	peak_473
chr1	24158897	24159369	peak_474
chr1	24164358	24164878	peak_475
chr1	24169456	24170462	peak_476
chr1	24191198	24191860	peak_477
chr1	24205709	24206169	peak_478
chr1	24210432	24211199	peak_479
chr1	24227175	24227655	peak_480
chr1	24271413	24272204	peak_481
chr1	24288999	24289627	peak_482
chr1	24290629	24291777	peak_483
chr1	24416512	24416838	peak_484
chr1	24417005	24417672	peak_485
chr1	24436985	24437550	peak_486
chr1	24445568	24446517	peak_487
chr1	24510575	24511143	peak_488
chr1	24518438	24518889	peak_489
chr1	24520997	24521732	peak_490
chr1	24528307	24528841	peak_491
chr1	24553823	24554207	peak_492
chr1	24661382	24662379	peak_493
chr1	24665415	24666058	peak_494
chr1	24669042	24669656	peak_495
chr1	24674064	24674738	peak_496
chr1	24722749	24723474	peak_497
chr1	24725526	24726375	peak_498
chr1	24741989	24743126	peak_499
chr1	24762089	24762815	peak_500
chr1	24790984	24791761	peak_501
chr1	24794273	24794844	peak_502
chr1	24811484	24812345	peak_503
chr1	24832597	24833256	peak_504
chr1	24838881	24840159	peak_505
chr1	24847919	24848893	peak_506
chr1	24900394	24901101	peak_507
chr1	24918098	24918626	peak_508
chr1	24925188	24925682	peak_509
chr1	24937591	24938168	peak_510
chr1	24975400	24976037	peak_511
chr1	24979682	24980564	peak_512
chr1	24987163	24987910	peak_513
chr1	25002730	25003119	peak_514
chr1	25004302	25006474	peak_515
chr1	25024518	25026498	peak_516
chr1	25047375	25047860	peak_517
chr1	25055195	25055700	peak_518
chr1	25055875	25056828	peak_519
chr1	25069184	25069908	peak_520
chr1	25083697	25084364	peak_521
chr1	25146581	25147210	peak_522
chr1	25204051	25204604	peak_523
chr1	25209098	25209708	peak_524
chr1	25212518	25215433	peak_525
chr1	25248975	25249911	peak_526
chr1	25261349	25262248	peak_527
chr1	25311072	25311717	peak_528
chr1	25319757	25320542	peak_529
chr1	25340096	25340792	peak_530
chr1	25420419	25421007	peak_531
chr1	25500557	25501190	peak_532
chr1	25512684	25513688	peak_533
chr1	25570167	25570594	peak_534
chr1	25646175	25647236	peak_535
chr1	25650581	25651231	peak_536
chr1	25659731	25660933	peak_537
chr1	25677463	25677798	peak_538
chr1	25695515	25695937	peak_539
chr1	25706373	25707031	peak_540
chr1	25757348	25757969	peak_541
chr1	25819095	25819534	peak_542
chr1	25919293	25919903	peak_543
chr1	25994486	25995049	peak_544
chr1	26019749	26020413	peak_545
chr1	26051096	26052073	peak_546
chr1	26068100	26068560	peak_547
chr1	26084733	26085499	peak_548
chr1	26088221	26088664	peak_549
chr1	26114400	26115301	peak_550
chr1	26153908	26154516	peak_551
chr1	26157826	26158691	peak_552
chr1	26176492	26177239	peak_553
chr1	26184967	26185667	peak_554
chr1	26191657	26194056	peak_555
chr1	26196006	26196370	peak_556
chr1	26196943	26197589	peak_557
chr1	26199747	26200292	peak_558
chr1	26231090	26231588	peak_559
chr1	26237511	26237952	peak_560
chr1	26253045	26253665	peak_561
chr1	26312917	26313775	peak_562
chr1	26329560	26330478	peak_563
chr1	26332834	26333999	peak_564
chr1	26338388	26338910	peak_565
chr1	26344740	26345693	peak_566
chr1	26349293	26349812	peak_567
chr1	26359178	26360001	peak_568
chr1	26366144	26366751	peak_569
chr1	26379804	26380451	peak_570
chr1	26392600	26393725	peak_571
chr1	26454049	26454611	peak_572
chr1	26468054	26469492	peak_573
chr1	26490525	26491587	peak_574
chr1	26523904	26524635	peak_575
chr1	26569483	26570269	peak_576
chr1	26730953	26731423	peak_577
chr1	26740933	26741402	peak_578
chr1	26768332	26769706	peak_579
chr1	26789175	26790130	peak_580
chr1	26828791	26829573	peak_581
chr1	26871990	26872598	peak_582
chr1	26898265	26899021	peak_583
chr1	26933051	26933654	peak_584
chr1	26948330	26948982	peak_585
chr1	26967482	26968726	peak_586
chr1	26971027	26971477	peak_587
chr1	27067769	27068593	peak_588
chr1	27069204	27069717	peak_589
chr1	27075274	27076450	peak_590
chr1	27082223	27082804	peak_591
chr1	27106490	27107004	peak_592
chr1	27111968	27112984	peak_593
chr1	27113089	27113993	peak_594
chr1	27118691	27119276	peak_595
chr1	27129123	27129932	peak_596
chr1	27147859	27148582	peak_597
chr1	27159932	27160723	peak_598
chr1	27164420	27164930	peak_599
chr1	27178381	27179251	peak_600
chr1	27201480	27202201	peak_601
chr1	27206086	27206559	peak_602
chr1	27224622	27225317	peak_603
chr1	27230307	27231225	peak_604
chr1	27239372	27239931	peak_605
chr1	27257393	27258068	peak_606
chr1	27291111	27292444	peak_607
chr1	27368123	27368550	peak_608
chr1	27369123	27369734	peak_609
chr1	27372845	27373431	peak_610
chr1	27450579	27451373	peak_611
chr1	27506668	27507134	peak_612
chr1	27514942	27515761	peak_613
chr1	27532729	27533399	peak_614
chr1	27544649	27545200	peak_615
chr1	27594741	27595634	peak_616
chr1	27625036	27625770	peak_617
chr1	27633512	27634215	peak_618
chr1	27644865	27645309	peak_619
chr1	27649762	27650440	peak_620
chr1	27681325	27682144	peak_621
chr1	27774489	27775052	peak_622
chr1	27853127	27853771	peak_623
chr1	27945059	27946322	peak_624
chr1	27986205	27986861	peak_625
chr1	28040849	28042207	peak_626
chr1	28042495	28043065	peak_627
chr1	28047468	28049273	peak_628
chr1	28079517	28081526	peak_629
chr1	28108666	28110012	peak_630
chr1	28123159	28124056	peak_631
chr1	28142575	28143151	peak_632
chr1	28199786	28200692	peak_633
chr1	28283112	28284609	peak_634
chr1	28297948	28298516	peak_635
chr1	28315470	28317004	peak_636
chr1	28412287	28412821	peak_637
chr1	28418316	28418950	peak_638
chr1	28427909	28428558	peak_639
chr1	28456701	28457340	peak_640
chr1	28503611	28504110	peak_641
chr1	28524274	28524851	peak_642
chr1	28527465	28528096	peak_643
chr1	28617588	28618053	peak_644
chr1	28622181	28622646	peak_645
chr1	28637154	28637900	peak_646
chr1	28661618	28662183	peak_647
chr1	28694610	28695544	peak_648
chr1	28736833	28737350	peak_649
chr1	28740959	28741566	peak_650
chr1	28753681	28754609	peak_651
chr1	28779734	28780295	peak_652
chr1	28812059	28812616	peak_653
chr1	28827300	28827696	peak_654
chr1	28842491	28843038	peak_655
chr1	28856089	28856513	peak_656
chr1	28881888	28882687	peak_657
chr1	28906664	28907545	peak_658
chr1	28914317	28914944	peak_659
chr1	28925115	28925688	peak_660
chr1	28935891	28936710	peak_661
chr1	28942140	28942760	peak_662
chr1	28961922	28962505	peak_663
chr1	28967190	28967650	peak_664
chr1	28970812	28971432	peak_665
chr1	28994998	28995658	peak_666
chr1	29001962	29003520	peak_667
chr1	29023442	29024406	peak_668
chr1	29056859	29057659	peak_669
chr1	29123388	29123989	peak_670
chr1	29151968	29152342	peak_671
chr1	29195214	29196030	peak_672
chr1	29199760	29200197	peak_673
chr1	29203321	29204085	peak_674
chr1	29226261	29227338	peak_675
chr1	29242051	29242606	peak_676
chr1	29249236	29249856	peak_677
chr1	29253694	29254760	peak_678
chr1	29266793	29267228	peak_679
chr1	29338287	29339343	peak_680
chr2	4737	4844	peak_681
chr2	7127	7353	peak_682
chr2	10797	11138	peak_683
chr2	11412	12023	peak_684
chr2	46044	46533	peak_685
chr2	102177	102750	peak_686
chr2	119089	120003	peak_687
chr2	162523	163116	peak_688
chr2	244100	244877	peak_689
chr2	271223	272065	peak_690
chr2	328216	328553	peak_691
chr2	355884	356308	peak_692
chr2	369576	370280	peak_693
chr2	372697	373171	peak_694
chr2	562282	562668	peak_695
chr2	570312	571415	peak_696
chr2	573853	574657	peak_697
chr2	593662	594314	peak_698
chr2	602786	603484	peak_699
chr2	604572	605185	peak_700
chr2	669558	670336	peak_701
chr2	674293	675000	peak_702
chr2	682353	683137	peak_703
chr2	686597	687363	peak_704
chr2	776663	777283	peak_705
chr2	934646	935305	peak_706
chr2	1025842	1026490	peak_707
chr2	1048429	1049047	peak_708
chr2	1059939	1060575	peak_709
chr2	1304245	1304741	peak_710
chr2	1376480	1377388	peak_711
chr2	1382925	1383598	peak_712
chr2	1389005	1389972	peak_713
chr2	1513229	1514365	peak_714
chr2	1544758	1545126	peak_715
chr2	1550335	1552921	peak_716
chr2	1553656	1554787	peak_717
chr2	1746375	1748669	peak_718
chr2	1754259	1754743	peak_719
chr2	1758260	1758738	peak_720
chr2	1855858	1856598	peak_721
chr2	1943936	1944719	peak_722
chr2	2050632	2051504	peak_723
chr2	2067305	2067756	peak_724
chr2	2112199	2112877	peak_725
chr2	2139451	2140089	peak_726
chr2	2173257	2173680	peak_727
chr2	2173782	2174241	peak_728
chr2	2228552	2229226	peak_729
chr2	2263517	2264259	peak_730
chr2	2559156	2560004	peak_731
chr2	2569665	2570649	peak_732
chr2	2574298	2575484	peak_733
chr2	2601662	2602339	peak_734
chr2	2606795	2607272	peak_735
chr2	2609714	2610321	peak_736
chr2	2742964	2743636	peak_737
chr2	2873279	2873623	peak_738
chr2	2877065	2877748	peak_739
chr2	2983824	2984538	peak_740
chr2	3013761	3014327	peak_741
chr2	3022077	3022523	peak_742
chr2	3024086	3024498	peak_743
chr2	3028385	3029169	peak_744
chr2	3042096	3042487	peak_745
chr2	3046974	3047720	peak_746
chr2	3109416	3111059	peak_747
chr2	3177317	3177883	peak_748
chr2	3186084	3187195	peak_749
chr2	3194235	3195059	peak_750
chr2	3199648	3201121	peak_751
chr2	3207446	3207625	peak_752
chr2	3230919	3231527	peak_753
chr2	3299502	3299923	peak_754
chr2	3331322	3331815	peak_755
chr2	3332741	3333194	peak_756
chr2	3333381	3333960	peak_757
chr2	3516910	3517685	peak_758
chr2	3583514	3584066	peak_759
chr2	3618370	3619016	peak_760
chr2	3620485	3620862	peak_761
chr2	3637808	3638326	peak_762
chr2	3768207	3769049	peak_763
chr2	3796979	3797630	peak_764
chr2	3823252	3823911	peak_765
chr2	3828597	3829149	peak_766
chr2	3841485	3842073	peak_767
chr2	3848260	3848756	peak_768
chr2	3855896	3856471	peak_769
chr2	3971862	3972523	peak_770
chr2	3973094	3973982	peak_771
chr2	3992622	3993234	peak_772
chr2	4011782	4012612	peak_773
chr2	4024772	4025140	peak_774
chr2	4174228	4174729	peak_775
chr2	4199585	4200104	peak_776
chr2	4218957	4219454	peak_777
chr2	4251260	4251785	peak_778
chr2	4274577	4275143	peak_779
chr2	4430896	4431556	peak_780
chr2	4436009	4436724	peak_781
chr2	4458896	4460098	peak_782
chr2	4469079	4469594	peak_783
chr2	4571334	4571808	peak_784
chr2	4595761	4596808	peak_785
chr2	4604266	4605232	peak_786
chr2	4606516	4607121	peak_787
chr2	4607823	4610541	peak_788
chr2	4619971	4620812	peak_789
chr2	4653321	4654274	peak_790
chr2	4694878	4695389	peak_791
chr2	4853268	4854143	peak_792
chr2	4868460	4869188	peak_793
chr2	4923136	4923566	peak_794
chr2	4927337	4928251	peak_795
chr2	4951311	4952216	peak_796
chr2	4952802	4953567	peak_797
chr2	4981182	4981670	peak_798
chr2	5007868	5008370	peak_799
chr2	5116860	5117294	peak_800
chr2	5283543	5284071	peak_801
chr2	5296861	5297466	peak_802
chr2	5308982	5309835	peak_803
chr2	5310277	5310922	peak_804
chr2	5394639	5395445	peak_805
chr2	5405098	5406061	peak_806
chr2	5456926	5457325	peak_807
chr2	5470164	5470909	peak_808
chr2	5479334	5480006	peak_809
chr2	5489892	5490488	peak_810
chr2	5578604	5579143	peak_811
chr2	5756457	5757267	peak_812
chr2	5794359	5794786	peak_813
chr2	5816776	5817234	peak_814
chr2	5837431	5838020	peak_815
chr2	5928244	5928970	peak_816
chr2	6007700	6008273	peak_817
chr2	6024973	6025725	peak_818
chr2	6074597	6074945	peak_819
chr2	6138539	6139161	peak_820
chr2	6189130	6189756	peak_821
chr2	6260002	6260631	peak_822
chr2	6295762	6296327	peak_823
chr2	6301334	6302161	peak_824
chr2	6307544	6308551	peak_825
chr2	6346944	6348217	peak_826
chr2	6391742	6392438	peak_827
chr2	6397938	6398735	peak_828
chr2	6444930	6445490	peak_829
chr2	6573339	6573933	peak_830
chr2	6582866	6583257	peak_831
chr2	6672677	6673468	peak_832
chr2	6699109	6700957	peak_833
chr2	6719971	6720941	peak_834
chr2	6745263	6745740	peak_835
chr2	6767153	6767839	peak_836
chr2	6773529	6774488	peak_837
chr2	6888720	6889137	peak_838
chr2	6969248	6969953	peak_839
chr2	7037980	7038946	peak_840
chr2	7072856	7074380	peak_841
chr2	7137457	7138376	peak_842
chr2	7159856	7160864	peak_843
chr2	7211939	7212572	peak_844
chr2	7294003	7294847	peak_845
chr2	7401182	7402254	peak_846
chr2	7440464	7441288	peak_847
chr2	7478033	7478669	peak_848
chr2	7489800	7490597	peak_849
chr2	7499530	7500362	peak_850
chr2	7554137	7554897	peak_851
chr2	7569157	7569847	peak_852
chr2	7576739	7577567	peak_853
chr2	7620649	7621205	peak_854
chr2	7668728	7669151	peak_855
chr2	7675906	7676467	peak_856
chr2	7691248	7692138	peak_857
chr2	7704232	7704764	peak_858
chr2	7767983	7768646	peak_859
chr2	7781182	7781785	peak_860
chr2	7783896	7784760	peak_861
chr2	7822646	7823315	peak_862
chr2	7829408	7829865	peak_863
chr2	7900232	7900799	peak_864
chr2	7986017	7986644	peak_865
chr2	8114615	8115233	peak_866
chr2	8135511	8136422	peak_867
chr2	8166383	8166971	peak_868
chr2	8253274	8253826	peak_869
chr2	8316774	8317709	peak_870
chr2	8333486	8334146	peak_871
chr2	8341864	8342631	peak_872
chr2	8581561	8583056	peak_873
chr2	8586221	8586803	peak_874
chr2	8588987	8589772	peak_875
chr2	8597831	8598657	peak_876
chr2	8618734	8619413	peak_877
chr2	8741497	8742312	peak_878
chr2	8785526	8786167	peak_879
chr2	9038889	9040188	peak_880
chr2	9122170	9122567	peak_881
chr2	9360498	9361018	peak_882
chr2	9376399	9377075	peak_883
chr2	9434139	9435531	peak_884
chr2	9474899	9475616	peak_885
chr2	20760069	20760426	peak_886
chr2	23814651	23815133	peak_887
chr2	24426810	24427319	peak_888
chr2	26729150	26729722	peak_889
chr2	27354045	27354673	peak_890
chr2	27387145	27387746	peak_891
chr2	27599051	27599561	peak_892
chr2	27660866	27662208	peak_893
chr2	27858529	27859141	peak_894
chr2	28086137	28086724	peak_895
chr2	28098515	28099169	peak_896
chr2	28119623	28120522	peak_897
chr2	28121543	28122321	peak_898
chr2	28147380	28147967	peak_899
chr2	28196976	28198142	peak_900
chr2	28365318	28365982	peak_901
chr2	28390902	28391449	peak_902
chr2	28393581	28393913	peak_903
chr2	28402961	28404047	peak_904
chr2	28404924	28406448	peak_905
chr2	28409140	28409793	peak_906
chr2	28411246	28412073	peak_907
chr2	28412257	28413899	peak_908
chr2	28470939	28471744	peak_909
chr2	28513338	28513960	peak_910
chr2	28521002	28521895	peak_911
chr2	28553780	28554270	peak_912
chr2	28676600	28677284	peak_913
chr2	28738454	28738962	peak_914
chr2	28739293	28739733	peak_915
chr2	28748896	28749638	peak_916
chr2	28759107	28760143	peak_917
chr2	28782900	28783724	peak_918
chr2	28787887	28788427	peak_919
chr2	28879730	28880565	peak_920
chr2	28893775	28894797	peak_921
chr2	28898084	28899039	peak_922
chr2	28936267	28936985	peak_923
chr2	28946197	28946857	peak_924
chr2	28950706	28951688	peak_925
chr2	29030920	29031576	peak_926
chr2	29031759	29032404	peak_927
chr2	29049392	29050185	peak_928
chr2	29333672	29334231	peak_929
chr2	29411187	29412220	peak_930
chr2	29451573	29452019	peak_931
chr2	29527234	29527880	peak_932
chr2	29528171	29528598	peak_933
chr2	29551737	29552802	peak_934
chr2	29566379	29567123	peak_935
chr2	29611248	29611983	peak_936
chr2	29621786	29622352	peak_937
chr2	29628219	29629762	peak_938
chr2	29650131	29650665	peak_939
chr2	29666408	29667348	peak_940
chr2	29908547	29909813	peak_941
chr2	29915062	29916143	peak_942
chr2	29921173	29921866	peak_943
chr2	29931647	29932374	peak_944
chr2	29959436	29960419	peak_945
chr2	29961135	29961978	peak_946
chr2	29965206	29966097	peak_947
chr2	29985612	29986705	peak_948
chr2	30013545	30014335	peak_949
chr2	30051332	30052575	peak_950
chr2	30174084	30174614	peak_951
chr2	30213649	30214321	peak_952
chr2	30225980	30226397	peak_953
chr2	30296766	30297558	peak_954
chr2	30299172	30300942	peak_955
chr2	30309812	30310526	peak_956
chr2	30318343	30319094	peak_957
chr2	30336098	30336515	peak_958
chr2	31033179	31033757	peak_959
chr2	31080870	31081163	peak_960
chr2	31084586	31085204	peak_961
chr2	31187841	31188419	peak_962
chr2	31286949	31287549	peak_963
chr2	31298948	31299801	peak_964
chr2	31305127	31305880	peak_965
chr2	31367972	31368697	peak_966
chr2	31383650	31384146	peak_967
chr2	31576340	31576908	peak_968
chr2	31601093	31601592	peak_969
chr2	31604657	31605253	peak_970
chr2	31619487	31620151	peak_971
chr2	31755697	31756324	peak_972
chr2	31777911	31778535	peak_973
chr2	31853627	31854321	peak_974
chr2	31866318	31866829	peak_975
chr2	31899164	31899775	peak_976
chr2	31904678	31905385	peak_977
chr2	31921163	31922577	peak_978
chr2	32047248	32047855	peak_979
chr2	32090970	32091433	peak_980
chr2	32141896	32142610	peak_981
chr2	32165994	32166555	peak_982
chr2	32281409	32282535	peak_983
chr2	32385108	32385696	peak_984
chr2	32391723	32392896	peak_985
chr2	32422211	32422761	peak_986
chr2	32461635	32462439	peak_987
chr2	32463025	32463883	peak_988
chr2	32493620	32495444	peak_989
chr2	32524402	32525919	peak_990
chr2	32536607	32537773	peak_991
chr2	32582824	32584138	peak_992
chr2	32608445	32609406	peak_993
chr2	32651553	32652130	peak_994
chr2	32680767	32681768	peak_995
chr2	32684284	32684669	peak_996
chr2	32804495	32805795	peak_997
chr2	32880431	32881071	peak_998
chr2	32885691	32886146	peak_999
chr2	32950433	32951207	peak_1000
chr2	32958658	32959148	peak_1001
chr2	32986214	32986786	peak_1002
chr2	33022238	33023168	peak_1003
chr2	33053033	33053536	peak_1004
chr2	33140270	33140659	peak_1005
chr2	33198968	33199496	peak_1006
chr2	33219592	33221386	peak_1007
chr2	33240331	33240905	peak_1008
chr2	33461631	33462163	peak_1009
chr2	33478908	33479365	peak_1010
chr2	33502924	33503465	peak_1011
chr2	33554817	33556689	peak_1012
chr2	33575471	33576101	peak_1013
chr2	33586419	33587519	peak_1014
chr2	33625459	33626117	peak_1015
chr2	33646244	33646877	peak_1016
chr2	33710643	33711056	peak_1017
chr2	33732557	33733248	peak_1018
chr2	33743060	33744541	peak_1019
chr2	33758558	33759206	peak_1020
chr2	33760106	33760603	peak_1021
chr2	33835182	33835860	peak_1022
chr2	33843791	33844534	peak_1023
chr2	33854367	33855661	peak_1024
chr2	33894628	33895336	peak_1025
chr2	33996032	33996513	peak_1026
chr2	34001352	34002223	peak_1027
chr2	34024209	34024908	peak_1028
chr2	34031111	34033279	peak_1029
chr2	34074941	34075732	peak_1030
chr2	34090700	34091202	peak_1031
chr2	34103778	34104726	peak_1032
chr2	34137761	34138579	peak_1033
chr2	34147781	34148278	peak_1034
chr2	34193942	34194606	peak_1035
chr2	34238722	34239595	peak_1036
chr2	34254677	34255211	peak_1037
chr2	34267286	34268224	peak_1038
chr2	34366092	34366946	peak_1039
chr2	34383068	34383746	peak_1040
chr2	34386080	34387145	peak_1041
chr2	34394048	34394896	peak_1042
chr2	34399172	34400246	peak_1043
chr2	34518477	34519510	peak_1044
chr2	34552125	34552821	peak_1045
chr2	34556440	34557226	peak_1046
chr2	34576475	34577181	peak_1047
chr2	34588276	34588897	peak_1048
chr2	34598408	34599582	peak_1049
chr2	34607850	34608544	peak_1050
chr2	34608776	34609493	peak_1051
chr2	34630734	34632191	peak_1052
chr2	34665271	34665600	peak_1053
chr2	34708566	34709315	peak_1054
chr2	34722871	34723452	peak_1055
chr2	34749645	34750187	peak_1056
chr2	34833029	34834106	peak_1057
chr2	34857899	34858499	peak_1058
chr2	34908409	34909123	peak_1059
chr2	34921769	34923290	peak_1060
chr2	34969499	34970813	peak_1061
chr2	34985109	34986492	peak_1062
chr2	35070063	35070908	peak_1063
chr2	35072313	35072990	peak_1064
chr2	35113357	35114144	peak_1065
chr2	35121847	35122210	peak_1066
chr2	35174083	35174771	peak_1067
chr2	35179194	35179937	peak_1068
chr2	35186106	35186528	peak_1069
chr2	35188816	35189697	peak_1070
chr2	35200735	35201312	peak_1071
chr2	35227101	35228107	peak_1072
chr2	35233945	35234790	peak_1073
chr2	35248452	35249120	peak_1074
chr2	35313018	35314014	peak_1075
chr2	35317639	35318538	peak_1076
chr2	35318988	35319638	peak_1077
chr2	35363520	35364014	peak_1078
chr2	35389125	35390054	peak_1079
chr2	35499734	35500198	peak_1080
chr2	35560397	35561254	peak_1081
chr2	35576206	35576608	peak_1082
chr2	35659428	35659893	peak_1083
chr2	35662836	35663362	peak_1084
chr2	35676250	35676920	peak_1085
chr2	35725120	35725693	peak_1086
chr2	35740590	35741059	peak_1087
chr2	35774880	35775391	peak_1088
chr2	35810930	35811511	peak_1089
chr2	35816094	35816675	peak_1090
chr2	35844907	35845757	peak_1091
chr2	35870356	35870906	peak_1092
chr2	35871344	35872488	peak_1093
chr2	35879208	35880065	peak_1094
chr2	35996875	35997742	peak_1095
chr2	36084317	36084777	peak_1096
chr2	36086383	36087426	peak_1097
chr2	36153271	36153658	peak_1098
chr2	36220965	36221839	peak_1099
chr2	36231406	36232173	peak_1100
chr2	36270992	36272038	peak_1101
chr2	36303516	36304275	peak_1102
chr2	36310614	36311562	peak_1103
chr2	36313323	36313863	peak_1104
chr2	36325001	36325571	peak_1105
chr2	36326872	36327406	peak_1106
chr2	36353817	36354592	peak_1107
chr2	36486905	36487831	peak_1108
chr2	36592783	36593307	peak_1109
chr2	36594982	36595708	peak_1110
chr2	36602650	36603196	peak_1111
chr2	36613973	36614792	peak_1112
chr2	36621372	36622021	peak_1113
chr2	36641460	36642193	peak_1114
chr2	36657220	36657815	peak_1115
chr2	36666557	36667251	peak_1116
chr2	36936313	36936681	peak_1117
chr2	36936855	36937228	peak_1118
chr2	36937481	36938384	peak_1119
chr2	36963248	36963807	peak_1120
chr2	36991830	36993250	peak_1121
chr2	37052577	37053083	peak_1122
chr2	37053346	37053939	peak_1123
chr2	37069950	37070481	peak_1124
chr2	37077333	37077827	peak_1125
chr2	37110904	37111708	peak_1126
chr2	37130839	37131578	peak_1127
chr2	37166488	37167217	peak_1128
chr2	37197068	37197666	peak_1129
chr2	37254781	37255358	peak_1130
chr2	37420609	37421233	peak_1131
chr2	37462623	37464185	peak_1132
chr2	37498461	37499246	peak_1133
chr2	37521167	37521915	peak_1134
chr2	37525665	37526733	peak_1135
chr2	37551187	37551870	peak_1136
chr2	37633060	37633876	peak_1137
chr2	37672370	37673284	peak_1138
chr2	37694555	37694968	peak_1139
chr2	37727071	37727648	peak_1140
chr2	37743916	37744614	peak_1141
chr2	37750907	37751456	peak_1142
chr2	37754081	37754944	peak_1143
chr2	37757635	37758474	peak_1144
chr2	37759207	37759567	peak_1145
chr2	37793173	37793634	peak_1146
chr2	37797658	37798639	peak_1147
chr2	37800400	37801046	peak_1148
chr2	37820124	37820641	peak_1149
chr2	37872911	37874670	peak_1150
chr2	37881956	37882614	peak_1151
chr2	37902075	37903580	peak_1152
chr2	37909133	37909903	peak_1153
chr2	37947875	37948494	peak_1154
chr2	37956329	37957335	peak_1155
chr2	37958793	37959511	peak_1156
chr2	37961022	37961856	peak_1157
chr2	37973699	37974548	peak_1158
chr2	37986249	37986866	peak_1159
chr2	38001890	38002694	peak_1160
chr2	38057685	38059246	peak_1161
chr2	38074386	38074932	peak_1162
chr2	38078096	38078395	peak_1163
chr2	38078897	38079284	peak_1164
chr2	38081286	38082383	peak_1165
chr2	38088092	38089187	peak_1166
chr2	38097705	38098348	peak_1167
chr2	38116774	38117555	peak_1168
chr2	38147760	38148496	peak_1169
chr2	38158687	38159549	peak_1170
chr2	38163731	38164535	peak_1171
chr2	38212847	38213820	peak_1172
chr2	38226309	38226949	peak_1173
chr2	38228999	38230027	peak_1174
chr2	38263620	38264781	peak_1175
chr2	38302271	38302781	peak_1176
chr2	38319181	38320774	peak_1177
chr2	38329617	38330489	peak_1178
chr2	38354301	38355024	peak_1179
chr2	38361618	38362288	peak_1180
chr2	38367790	38368555	peak_1181
chr2	38403018	38403943	peak_1182
chr2	38429089	38429760	peak_1183
chr2	38472048	38472971	peak_1184
chr2	38499253	38500117	peak_1185
chr2	38514487	38515394	peak_1186
chr2	38537446	38538161	peak_1187
chr2	38547291	38548668	peak_1188
chr2	38551620	38552604	peak_1189
chr2	38599638	38600084	peak_1190
chr2	38620717	38621398	peak_1191
chr2	38638567	38639226	peak_1192
chr2	38642699	38643338	peak_1193
chr2	38667319	38668313	peak_1194
chr2	38719799	38720375	peak_1195
chr2	38726501	38727656	peak_1196
chr2	38738275	38739257	peak_1197
chr2	38791250	38791969	peak_1198
chr2	38802928	38803507	peak_1199
chr2	38903443	38904332	peak_1200
chr2	38907519	38908495	peak_1201
chr2	38946704	38947579	peak_1202
chr2	38951416	38952450	peak_1203
chr2	38976966	38978024	peak_1204
chr2	39011635	39012388	peak_1205
chr2	39044076	39044707	peak_1206
chr2	39044954	39045642	peak_1207
chr2	39069909	39070575	peak_1208
chr2	39090640	39091458	peak_1209
chr2	39128102	39128812	peak_1210
chr2	39130971	39131526	peak_1211
chr2	39162273	39162972	peak_1212
chr2	39168771	39169496	peak_1213
chr2	39179038	39180189	peak_1214
chr2	39192982	39194523	peak_1215
chr2	39205829	39207054	peak_1216
chr2	39212586	39213245	peak_1217
chr2	39261963	39263266	peak_1218
chr2	39264864	39265355	peak_1219
chr2	39277834	39278406	peak_1220
chr2	39281077	39281974	peak_1221
chr2	39287183	39287950	peak_1222
chr2	39298714	39299400	peak_1223
chr2	39359322	39360936	peak_1224
chr2	39371070	39371760	peak_1225
chr2	39377320	39378074	peak_1226
chr2	39385564	39386404	peak_1227
chr2	39393178	39394166	peak_1228
chr2	39404600	39406001	peak_1229
chr2	39411866	39413127	peak_1230
chr2	39427541	39428420	peak_1231
chr2	39429290	39430076	peak_1232
chr2	39434604	39435152	peak_1233
chr2	39447488	39448261	peak_1234
chr2	39463153	39464042	peak_1235
chr2	39468275	39469099	peak_1236
chr2	39493897	39495236	peak_1237
chr2	39500674	39501428	peak_1238
chr2	39572782	39573612	peak_1239
chr2	39590538	39591093	peak_1240
chr2	39637679	39638753	peak_1241
chr2	39640603	39641255	peak_1242
chr2	39676900	39677568	peak_1243
chr2	39701409	39701891	peak_1244
chr2	39717718	39718211	peak_1245
chr2	39723192	39723760	peak_1246
chr2	39726936	39727758	peak_1247
chr2	39730072	39730631	peak_1248
chr2	39734173	39734809	peak_1249
chr2	39736879	39737317	peak_1250
chr2	39781461	39782194	peak_1251
chr2	39815676	39816732	peak_1252
chr2	39819536	39821421	peak_1253
chr2	39858363	39858885	peak_1254
chr2	39887778	39888486	peak_1255
chr2	39932639	39933932	peak_1256
chr2	39948748	39949826	peak_1257
chr2	40015416	40016322	peak_1258
chr2	40024189	40025251	peak_1259
chr2	40030630	40031161	peak_1260
chr2	40058040	40059006	peak_1261
chr2	40068589	40069225	peak_1262
chr2	40077451	40078275	peak_1263
chr2	40085967	40086497	peak_1264
chr2	40101103	40101835	peak_1265
chr2	40109433	40109918	peak_1266
chr2	40141892	40143487	peak_1267
chr2	40147114	40148003	peak_1268
chr2	40181218	40181811	peak_1269
chr2	40225983	40227231	peak_1270
chr2	40242599	40243590	peak_1271
chr2	40260352	40260872	peak_1272
chr2	40274603	40275701	peak_1273
chr2	40296683	40297168	peak_1274
chr2	40317106	40317928	peak_1275
chr2	40330058	40330651	peak_1276
chr2	40333076	40334651	peak_1277
chr2	40371559	40372055	peak_1278
chr2	40419524	40420222	peak_1279
chr2	40454663	40455252	peak_1280
chr2	40494843	40495755	peak_1281
chr2	40499358	40500144	peak_1282
chr2	40509358	40510176	peak_1283
chr2	40510526	40511150	peak_1284
chr2	40538201	40538846	peak_1285
chr2	40541046	40541610	peak_1286
chr2	40556483	40556838	peak_1287
chr2	40572868	40573814	peak_1288
chr2	40623069	40623944	peak_1289
chr2	40683488	40684243	peak_1290
chr2	40712927	40713416	peak_1291
chr2	40714862	40715588	peak_1292
chr2	40741238	40742060	peak_1293
chr2	40797507	40798103	peak_1294
chr2	40808513	40809467	peak_1295
chr2	40826475	40827178	peak_1296
chr2	40827836	40828612	peak_1297
chr2	40832361	40832894	peak_1298
chr2	40849319	40849998	peak_1299
chr2	40853660	40854480	peak_1300
chr2	40918829	40919534	peak_1301
chr2	40922781	40923371	peak_1302
chr2	40977628	40978212	peak_1303
chr2	41008979	41009364	peak_1304
chr2	41035773	41036567	peak_1305
chr2	41053498	41054333	peak_1306
chr2	41062850	41063540	peak_1307
chr2	41064225	41064903	peak_1308
chr2	41067421	41068175	peak_1309
chr2	41111196	41112050	peak_1310
chr2	41116033	41117372	peak_1311
chr2	41119788	41120401	peak_1312
chr2	41125335	41126088	peak_1313
chr2	41139764	41140364	peak_1314
chr2	41146537	41147275	peak_1315
chr2	41153040	41154118	peak_1316
chr2	41156811	41157242	peak_1317
chr2	41185768	41186294	peak_1318
chr2	41278806	41279467	peak_1319
chr2	41299142	41299694	peak_1320
chr2	41308655	41309382	peak_1321
chr2	41316298	41317452	peak_1322
chr2	41343938	41344658	peak_1323
chr2	41360526	41361152	peak_1324
chr2	41390359	41391094	peak_1325
chr2	41393175	41394340	peak_1326
chr2	41442217	41442850	peak_1327
chr2	41445473	41445670	peak_1328
chr2	41445790	41445955	peak_1329
chr2	41481467	41482333	peak_1330
chr2	41484280	41485115	peak_1331
chr2	41489165	41489492	peak_1332
chr2	41501093	41502263	peak_1333
chr2	41509145	41509762	peak_1334
chr2	41515863	41516744	peak_1335
chr2	41518077	41519019	peak_1336
chr2	41521240	41521754	peak_1337
chr2	41544597	41545241	peak_1338
chr2	41548246	41548794	peak_1339
chr2	41553712	41554444	peak_1340
chr2	41578208	41578887	peak_1341
chr2	41592273	41593144	peak_1342
chr2	41605188	41606128	peak_1343
chr2	41626630	41626971	peak_1344
chr2	41632404	41633295	peak_1345
chr2	41653038	41654019	peak_1346
chr2	41687892	41688667	peak_1347
chr2	41691032	41692392	peak_1348
chr2	41693431	41693751	peak_1349
chr2	41694294	41694797	peak_1350
chr2	41698899	41699543	peak_1351
chr2	41716251	41716802	peak_1352
chr2	41733517	41734214	peak_1353
chr2	41745936	41746452	peak_1354
chr2	41770273	41770740	peak_1355
chr2	41785345	41785816	peak_1356
chr2	41827949	41828721	peak_1357
chr2	41837290	41837826	peak_1358
chr2	41859193	41859690	peak_1359
chr2	41900067	41900586	peak_1360
chr2	41934336	41935119	peak_1361
chr2	41973279	41974011	peak_1362
chr2	41990829	41991988	peak_1363
chr2	42070205	42070823	peak_1364
chr2	42076000	42076845	peak_1365
chr3	55560	55887	peak_1366
chr3	80729	81526	peak_1367
chr3	106890	107513	peak_1368
chr3	159271	159769	peak_1369
chr3	226566	227335	peak_1370
chr3	255049	256363	peak_1371
chr3	290969	292206	peak_1372
chr3	305440	306554	peak_1373
chr3	322862	323398	peak_1374
chr3	413911	414624	peak_1375
chr3	427978	428645	peak_1376
chr3	473404	473947	peak_1377
chr3	489989	490649	peak_1378
chr3	499914	500559	peak_1379
chr3	534077	534720	peak_1380
chr3	546203	546828	peak_1381
chr3	565433	566048	peak_1382
chr3	581955	582608	peak_1383
chr3	586084	586677	peak_1384
chr3	603835	604841	peak_1385
chr3	616180	617212	peak_1386
chr3	624467	624926	peak_1387
chr3	629774	630511	peak_1388
chr3	638604	639226	peak_1389
chr3	659863	660505	peak_1390
chr3	684424	685363	peak_1391
chr3	735741	736414	peak_1392
chr3	773552	774305	peak_1393
chr3	788820	789284	peak_1394
chr3	815965	816419	peak_1395
chr3	838085	838717	peak_1396
chr3	854642	856452	peak_1397
chr3	861498	862344	peak_1398
chr3	868253	869037	peak_1399
chr3	881990	882858	peak_1400
chr3	890254	890665	peak_1401
chr3	916041	916665	peak_1402
chr3	951025	951597	peak_1403
chr3	962361	962939	peak_1404
chr3	965534	966175	peak_1405
chr3	1004287	1004975	peak_1406
chr3	1059845	1060463	peak_1407
chr3	1060582	1061204	peak_1408
chr3	1071883	1072499	peak_1409
chr3	1082002	1082513	peak_1410
chr3	1094740	1095084	peak_1411
chr3	1110743	1111674	peak_1412
chr3	1113317	1114056	peak_1413
chr3	1132380	1132965	peak_1414
chr3	1152893	1153652	peak_1415
chr3	1179277	1179837	peak_1416
chr3	1199766	1200401	peak_1417
chr3	1212899	1213421	peak_1418
chr3	1237132	1237754	peak_1419
chr3	1241863	1242506	peak_1420
chr3	1247833	1248443	peak_1421
chr3	1253105	1253722	peak_1422
chr3	1269686	1270267	peak_1423
chr3	1276037	1276706	peak_1424
chr3	1358106	1358639	peak_1425
chr3	1374501	1375272	peak_1426
chr3	1433046	1434635	peak_1427
chr3	1454498	1455228	peak_1428
chr3	1475914	1476530	peak_1429
chr3	1484559	1485080	peak_1430
chr3	1520494	1521072	peak_1431
chr3	1535993	1536915	peak_1432
chr3	1624243	1624690	peak_1433
chr3	1626784	1628218	peak_1434
chr3	1639160	1640652	peak_1435
chr3	1652045	1652486	peak_1436
chr3	1653037	1653554	peak_1437
chr3	1658573	1659670	peak_1438
chr3	1669593	1670270	peak_1439
chr3	1683576	1684061	peak_1440
chr3	1702067	1702576	peak_1441
chr3	1703184	1703826	peak_1442
chr3	1710840	1711270	peak_1443
chr3	1738897	1739746	peak_1444
chr3	1780400	1781075	peak_1445
chr3	1784716	1785713	peak_1446
chr3	1816572	1816972	peak_1447
chr3	1894878	1895748	peak_1448
chr3	1938461	1940180	peak_1449
chr3	1996540	1997292	peak_1450
chr3	2012495	2013323	peak_1451
chr3	2105182	2105534	peak_1452
chr3	2119599	2120032	peak_1453
chr3	2127601	2128176	peak_1454
chr3	2163066	2164210	peak_1455
chr3	2169118	2169864	peak_1456
chr3	2175628	2176239	peak_1457
chr3	2200840	2201745	peak_1458
chr3	2210572	2211045	peak_1459
chr3	2266674	2267381	peak_1460
chr3	2305670	2306317	peak_1461
chr3	2310508	2311022	peak_1462
chr3	2314299	2315112	peak_1463
chr3	2333764	2335146	peak_1464
chr3	2356380	2357460	peak_1465
chr3	2384141	2384760	peak_1466
chr3	2422710	2423502	peak_1467
chr3	2430472	2431520	peak_1468
chr3	2445574	2446337	peak_1469
chr3	2458451	2458975	peak_1470
chr3	2470242	2471175	peak_1471
chr3	2477046	2477931	peak_1472
chr3	2511926	2512692	peak_1473
chr3	2532313	2532717	peak_1474
chr3	2540162	2540620	peak_1475
chr3	2629584	2630906	peak_1476
chr3	2641478	2642264	peak_1477
chr3	2645039	2645709	peak_1478
chr3	2689841	2690387	peak_1479
chr3	2732942	2733698	peak_1480
chr3	2765123	2765860	peak_1481
chr3	2786702	2787193	peak_1482
chr3	2798446	2799466	peak_1483
chr3	2803798	2804606	peak_1484
chr3	2817031	2817630	peak_1485
chr3	2841569	2841966	peak_1486
chr3	2867086	2868605	peak_1487
chr3	2896624	2897348	peak_1488
chr3	2902656	2903647	peak_1489
chr3	2917846	2918643	peak_1490
chr3	2936345	2936771	peak_1491
chr3	2943328	2944078	peak_1492
chr3	2951595	2952210	peak_1493
chr3	2995785	2996443	peak_1494
chr3	3001512	3002127	peak_1495
chr3	3007022	3007560	peak_1496
chr3	3021638	3022469	peak_1497
chr3	3050245	3051215	peak_1498
chr3	3054437	3055266	peak_1499
chr3	3084334	3085064	peak_1500
chr3	3088824	3089287	peak_1501
chr3	3104228	3105002	peak_1502
chr3	3114227	3114825	peak_1503
chr3	3152230	3152943	peak_1504
chr3	3158732	3159616	peak_1505
chr3	3175339	3176275	peak_1506
chr3	3190273	3191245	peak_1507
chr3	3252522	3255060	peak_1508
chr3	3302874	3303621	peak_1509
chr3	3324509	3325010	peak_1510
chr3	3326553	3327300	peak_1511
chr3	3333212	3333784	peak_1512
chr3	3340112	3340712	peak_1513
chr3	3342298	3343884	peak_1514
chr3	3399253	3399715	peak_1515
chr3	3417096	3418233	peak_1516
chr3	3449222	3449688	peak_1517
chr3	3465776	3466423	peak_1518
chr3	3474205	3475603	peak_1519
chr3	3498878	3499422	peak_1520
chr3	3523869	3524368	peak_1521
chr3	3612816	3613314	peak_1522
chr3	3617158	3617634	peak_1523
chr3	3651108	3652321	peak_1524
chr3	3672447	3672757	peak_1525
chr3	3689096	3690375	peak_1526
chr3	3690490	3691143	peak_1527
chr3	3709406	3709923	peak_1528
chr3	3732258	3732848	peak_1529
chr3	3745380	3746049	peak_1530
chr3	3756235	3756932	peak_1531
chr3	3782859	3783279	peak_1532
chr3	3794927	3795691	peak_1533
chr3	3854455	3854943	peak_1534
chr3	3866740	3868946	peak_1535
chr3	3872952	3873731	peak_1536
chr3	3893950	3894391	peak_1537
chr3	3956192	3957268	peak_1538
chr3	3960506	3961262	peak_1539
chr3	3962694	3963417	peak_1540
chr3	3982804	3983688	peak_1541
chr3	3990991	3992089	peak_1542
chr3	4008621	4010256	peak_1543
chr3	4012994	4013760	peak_1544
chr3	4036738	4037573	peak_1545
chr3	4052022	4052496	peak_1546
chr3	4087224	4087692	peak_1547
chr3	4160700	4161103	peak_1548
chr3	4165834	4166422	peak_1549
chr3	4170140	4170516	peak_1550
chr3	4172348	4173053	peak_1551
chr3	4240210	4240816	peak_1552
chr3	4296712	4297456	peak_1553
chr3	4309137	4309689	peak_1554
chr3	4402324	4402974	peak_1555
chr3	4444775	4445501	peak_1556
chr3	4455419	4456445	peak_1557
chr3	4461309	4462070	peak_1558
chr3	4476030	4476543	peak_1559
chr3	4485675	4486159	peak_1560
chr3	4489994	4490708	peak_1561
chr3	4497476	4498455	peak_1562
chr3	4529537	4530112	peak_1563
chr3	4541621	4542268	peak_1564
chr3	4572191	4573307	peak_1565
chr3	4597684	4599289	peak_1566
chr3	4750367	4750820	peak_1567
chr3	4768284	4768707	peak_1568
chr3	4771770	4772830	peak_1569
chr3	4775964	4776711	peak_1570
chr3	4800866	4801400	peak_1571
chr3	4804436	4805540	peak_1572
chr3	4810577	4811368	peak_1573
chr3	4887139	4888015	peak_1574
chr3	4891011	4891777	peak_1575
chr3	4899631	4900083	peak_1576
chr3	4901578	4902257	peak_1577
chr3	4904479	4904986	peak_1578
chr3	5019704	5020455	peak_1579
chr3	5040133	5040641	peak_1580
chr3	5043910	5044696	peak_1581
chr3	5096646	5097325	peak_1582
chr3	5102546	5103152	peak_1583
chr3	5145769	5146325	peak_1584
chr3	5369909	5370766	peak_1585
chr3	5440034	5441044	peak_1586
chr3	5453810	5454664	peak_1587
chr3	5475914	5476948	peak_1588
chr3	5479883	5480399	peak_1589
chr3	5484779	5485572	peak_1590
chr3	5504536	5505125	peak_1591
chr3	5523985	5524635	peak_1592
chr3	5533488	5534080	peak_1593
chr3	5542596	5543794	peak_1594
chr3	5547690	5548516	peak_1595
chr3	5554195	5554718	peak_1596
chr3	5557042	5558107	peak_1597
chr3	5562288	5563982	peak_1598
chr3	5565838	5566520	peak_1599
chr3	5570221	5571014	peak_1600
chr3	5588979	5590198	peak_1601
chr3	5591975	5592821	peak_1602
chr3	5640414	5641165	peak_1603
chr3	5646347	5646960	peak_1604
chr3	5647546	5647916	peak_1605
chr3	5648464	5649084	peak_1606
chr3	5681224	5681675	peak_1607
chr3	5690141	5690783	peak_1608
chr3	5774092	5774781	peak_1609
chr3	5779328	5780011	peak_1610
chr3	5820828	5821482	peak_1611
chr3	5825971	5826650	peak_1612
chr3	5833415	5833954	peak_1613
chr3	5848098	5848994	peak_1614
chr3	5876531	5877369	peak_1615
chr3	5884699	5886060	peak_1616
chr3	5909596	5910441	peak_1617
chr3	5912023	5912840	peak_1618
chr3	5920920	5921695	peak_1619
chr3	5966186	5967016	peak_1620
chr3	6073675	6074285	peak_1621
chr3	6078561	6079249	peak_1622
chr3	6123007	6123506	peak_1623
chr3	6139843	6140351	peak_1624
chr3	6164145	6165004	peak_1625
chr3	6252160	6253281	peak_1626
chr3	6300200	6301339	peak_1627
chr3	6326728	6327315	peak_1628
chr3	6332845	6333330	peak_1629
chr3	6350939	6351632	peak_1630
chr3	6354256	6355040	peak_1631
chr3	6360196	6361111	peak_1632
chr3	6383885	6384588	peak_1633
chr3	6398653	6399020	peak_1634
chr3	6405858	6406492	peak_1635
chr3	6410683	6411215	peak_1636
chr3	6429754	6430357	peak_1637
chr3	6433440	6434424	peak_1638
chr3	6437350	6437983	peak_1639
chr3	6442491	6443234	peak_1640
chr3	6447497	6447894	peak_1641
chr3	6453732	6455430	peak_1642
chr3	6486708	6487628	peak_1643
chr3	6520159	6520524	peak_1644
chr3	6526397	6526915	peak_1645
chr3	6535420	6536389	peak_1646
chr3	6552998	6554159	peak_1647
chr3	6569499	6570073	peak_1648
chr3	6610136	6610597	peak_1649
chr3	6636373	6637094	peak_1650
chr3	6644201	6645317	peak_1651
chr3	6650157	6651731	peak_1652
chr3	6688857	6690043	peak_1653
chr3	6700206	6701931	peak_1654
chr3	6710380	6711297	peak_1655
chr3	6750082	6750651	peak_1656
chr3	6797070	6797800	peak_1657
chr3	6802478	6803662	peak_1658
chr3	6810946	6811637	peak_1659
chr3	6853643	6854990	peak_1660
chr3	6855121	6856293	peak_1661
chr3	6857492	6858530	peak_1662
chr3	6893775	6894563	peak_1663
chr3	6907587	6908647	peak_1664
chr3	6913963	6914957	peak_1665
chr3	6954090	6954665	peak_1666
chr3	7027028	7027593	peak_1667
chr3	7072848	7073628	peak_1668
chr3	7092633	7093193	peak_1669
chr3	7108083	7108917	peak_1670
chr3	7195651	7196526	peak_1671
chr3	7198986	7199501	peak_1672
chr3	7209003	7209647	peak_1673
chr3	7236289	7237645	peak_1674
chr3	7260797	7261305	peak_1675
chr3	7344339	7344977	peak_1676
chr3	7349195	7349625	peak_1677
chr3	7421053	7421741	peak_1678
chr3	7435767	7436593	peak_1679
chr3	7449508	7450137	peak_1680
chr3	7469114	7470200	peak_1681
chr3	7493709	7494119	peak_1682
chr3	7514516	7515058	peak_1683
chr3	7534938	7536006	peak_1684
chr3	7541542	7542465	peak_1685
chr3	7543892	7544619	peak_1686
chr3	7557661	7559118	peak_1687
chr3	7592560	7593233	peak_1688
chr3	7607800	7608452	peak_1689
chr3	7647432	7648141	peak_1690
chr3	7671823	7672522	peak_1691
chr3	7739643	7740432	peak_1692
chr3	7901619	7902162	peak_1693
chr3	7916896	7917288	peak_1694
chr3	7938342	7938742	peak_1695
chr3	7970442	7971300	peak_1696
chr3	7997517	7997973	peak_1697
chr3	8079575	8080238	peak_1698
chr3	8101945	8102507	peak_1699
chr3	8119631	8120045	peak_1700
chr3	8173803	8174294	peak_1701
chr3	8233945	8234380	peak_1702
chr3	8312140	8312925	peak_1703
chr3	8346067	8346787	peak_1704
chr3	8401201	8401760	peak_1705
chr3	8402049	8402852	peak_1706
chr3	8413677	8414424	peak_1707
chr3	8489321	8489774	peak_1708
chr3	8491829	8492708	peak_1709
chr3	8524270	8524854	peak_1710
chr3	8532554	8533022	peak_1711
chr3	8752943	8754212	peak_1712
chr3	8772293	8772887	peak_1713
chr3	8787487	8788742	peak_1714
chr3	8825751	8826342	peak_1715
chr3	8834048	8834807	peak_1716
chr3	8875112	8875773	peak_1717
chr3	8889425	8890371	peak_1718
chr3	8985214	8985782	peak_1719
chr3	9136228	9136757	peak_1720
chr3	9143963	9144543	peak_1721
chr3	9215665	9216457	peak_1722
chr3	9230519	9231280	peak_1723
chr3	9235248	9235920	peak_1724
chr3	9321430	9322289	peak_1725
chr3	9323162	9323858	peak_1726
chr3	9579028	9579661	peak_1727
chr3	9635505	9636155	peak_1728
chr3	9654878	9656341	peak_1729
chr3	9786114	9786609	peak_1730
chr3	9817993	9818648	peak_1731
chr3	9887536	9888408	peak_1732
chr3	9906667	9907738	peak_1733
chr3	9942308	9942855	peak_1734
chr3	9965819	9966412	peak_1735
chr3	10014321	10015042	peak_1736
chr3	10132649	10134132	peak_1737
chr3	10176194	10176913	peak_1738
chr3	10187260	10187806	peak_1739
chr3	10290871	10291723	peak_1740
chr3	10296701	10297304	peak_1741
chr3	10352752	10353375	peak_1742
chr3	10544942	10545500	peak_1743
chr3	10596211	10597061	peak_1744
chr3	10607189	10607743	peak_1745
chr3	10674311	10675549	peak_1746
chr3	10861193	10861747	peak_1747
chr3	10865642	10866744	peak_1748
chr3	10876097	10877380	peak_1749
chr3	10883169	10884225	peak_1750
chr3	11848003	11848772	peak_1751
chr3	13292236	13292705	peak_1752
chr3	14912663	14913395	peak_1753
chr3	15891479	15891985	peak_1754
chr3	16059589	16060378	peak_1755
chr3	16083434	16083954	peak_1756
chr3	16671509	16672234	peak_1757
chr3	16684487	16685114	peak_1758
chr3	16707299	16707896	peak_1759
chr3	16746989	16748113	peak_1760
chr3	17539023	17539386	peak_1761
chr3	17839197	17839991	peak_1762
chr3	18604584	18605270	peak_1763
chr3	18775896	18776380	peak_1764
chr3	25078975	25079501	peak_1765
chr3	27949172	27949823	peak_1766
chr3	28512188	28512776	peak_1767
chr3	33678537	33679118	peak_1768
chr3	33935052	33935606	peak_1769
chr3	36340773	36341395	peak_1770
chr3	37888202	37888784	peak_1771
chr3	39398713	39399473	peak_1772
chr3	39753377	39753916	peak_1773
chr3	39814046	39814879	peak_1774
chr3	40049020	40049697	peak_1775
chr3	40350477	40351095	peak_1776
chr3	40352124	40352737	peak_1777
chr3	42329490	42330114	peak_1778
chr3	42855181	42855614	peak_1779
chr3	44708759	44709492	peak_1780
chr3	45863723	45864357	peak_1781
chr3	46370205	46370871	peak_1782
chr3	46486412	46487010	peak_1783
chr3	47463395	47463964	peak_1784
chr3	47895892	47896655	peak_1785
chr3	47913998	47914885	peak_1786
chr3	47927580	47928174	peak_1787
chr3	48022273	48022704	peak_1788
chr3	48140229	48140866	peak_1789
chr3	48182783	48183339	peak_1790
chr3	48550864	48551495	peak_1791
chr3	48677102	48677775	peak_1792
chr3	48678087	48678857	peak_1793
chr3	48841839	48842797	peak_1794
chr3	48957475	48958200	peak_1795
chr3	48980750	48981438	peak_1796
chr3	48991582	48992144	peak_1797
chr3	49027201	49028030	peak_1798
chr3	49176098	49176923	peak_1799
chr3	49212934	49213319	peak_1800
chr3	49216640	49217261	peak_1801
chr3	49258871	49259532	peak_1802
chr3	49313984	49314744	peak_1803
chr3	49402951	49403651	peak_1804
chr3	49706664	49707107	peak_1805
chr3	49958118	49958571	peak_1806
chr3	50050708	50051141	peak_1807
chr3	50067870	50068696	peak_1808
chr3	50101326	50101887	peak_1809
chr3	50222436	50222845	peak_1810
chr3	50232508	50233056	peak_1811
chr3	50236542	50237243	peak_1812
chr3	50268519	50269112	peak_1813
chr3	50354935	50355474	peak_1814
chr3	50404901	50405451	peak_1815
chr3	50413550	50414333	peak_1816
chr3	50650412	50650988	peak_1817
chr3	50771505	50772102	peak_1818
chr3	50781526	50782617	peak_1819
chr3	50834507	50835255	peak_1820
chr3	50901925	50902557	peak_1821
chr3	50960587	50961136	peak_1822
chr3	50976998	50977798	peak_1823
chr3	51073401	51074057	peak_1824
chr3	51241445	51241836	peak_1825
chr3	51244776	51245615	peak_1826
chr3	51268236	51269003	peak_1827
chr3	51474419	51475317	peak_1828
chr3	51486407	51487036	peak_1829
chr3	51550948	51553095	peak_1830
chr3	51683384	51684280	peak_1831
chr3	51687738	51688549	peak_1832
chr3	51698838	51699437	peak_1833
chr3	51780035	51780674	peak_1834
chr3	51789937	51790459	peak_1835
chr3	51959715	51960462	peak_1836
chr3	52132174	52132596	peak_1837
chr3	52153549	52154428	peak_1838
chr3	52174751	52175450	peak_1839
chr3	52233101	52233760	peak_1840
chr3	52281947	52282503	peak_1841
chr3	52412535	52413003	peak_1842
chr3	52582271	52583024	peak_1843
chr3	52586715	52587536	peak_1844
chr3	52603421	52604031	peak_1845
chr3	52616132	52617681	peak_1846
chr3	52649486	52649929	peak_1847
chr3	52683920	52685669	peak_1848
chr3	52696500	52697293	peak_1849
chr3	52702448	52703080	peak_1850
chr3	52703300	52704000	peak_1851
chr3	52717269	52717854	peak_1852
chr3	52734956	52735588	peak_1853
chr3	52770840	52771492	peak_1854
chr3	52774581	52775187	peak_1855
chr3	52776833	52777368	peak_1856
chr3	52787576	52788023	peak_1857
chr3	52802370	52803090	peak_1858
chr3	52807814	52809046	peak_1859
chr3	53074389	53074493	peak_1860
chr3	53238732	53239451	peak_1861
chr3	53316115	53316879	peak_1862
chr3	53415040	53415774	peak_1863
chr3	53544187	53544847	peak_1864
chr3	53571645	53572190	peak_1865
chr3	53575850	53576622	peak_1866
chr3	53610015	53610540	peak_1867
chr3	54067159	54067748	peak_1868
chr3	54084223	54084699	peak_1869
chr3	54132332	54132792	peak_1870
chr3	54180578	54181488	peak_1871
chr3	54219243	54220388	peak_1872
chr3	54227983	54228575	peak_1873
chr3	54244138	54244975	peak_1874
chr3	54259791	54260241	peak_1875
chr3	54277849	54278911	peak_1876
chr3	54297610	54298179	peak_1877
chr3	54304484	54305104	peak_1878
chr3	54313065	54313743	peak_1879
chr3	54322037	54322512	peak_1880
chr3	54323042	54323661	peak_1881
chr3	54329412	54330908	peak_1882
chr3	54338108	54338566	peak_1883
chr3	54339261	54339949	peak_1884
chr3	54343793	54344890	peak_1885
chr3	54351403	54351891	peak_1886
chr3	54492566	54493108	peak_1887
chr3	54497549	54498331	peak_1888
chr3	54563961	54564630	peak_1889
chr3	54617216	54618040	peak_1890
chr3	54620620	54621118	peak_1891
chr3	54658331	54659153	peak_1892
chr3	54680065	54680481	peak_1893
chr3	54689290	54689985	peak_1894
chr3	54700885	54701406	peak_1895
chr3	54714678	54716352	peak_1896
chr3	54723747	54724247	peak_1897
chr3	54767932	54768708	peak_1898
chr3	54775921	54776507	peak_1899
chr3	54820303	54821987	peak_1900
chr3	54825755	54826718	peak_1901
chr3	54830264	54830943	peak_1902
chr3	54883877	54884508	peak_1903
chr3	54967503	54968433	peak_1904
chr3	54976423	54977146	peak_1905
chr3	54984513	54985136	peak_1906
chr3	55032201	55033423	peak_1907
chr3	55038169	55039169	peak_1908
chr3	55068586	55069357	peak_1909
chr3	55097000	55098480	peak_1910
chr3	55102444	55103022	peak_1911
chr3	55106848	55107751	peak_1912
chr3	55149006	55149800	peak_1913
chr3	55159675	55160272	peak_1914
chr3	55161792	55162554	peak_1915
chr3	55191851	55192899	peak_1916
chr3	55204888	55205982	peak_1917
chr3	55214642	55215424	peak_1918
chr3	55220195	55220855	peak_1919
chr3	55224730	55225473	peak_1920
chr3	55268333	55268870	peak_1921
chr3	55357573	55358251	peak_1922
chr3	55381737	55382341	peak_1923
chr3	55387502	55388149	peak_1924
chr3	55412153	55413000	peak_1925
chr3	55429021	55429649	peak_1926
chr3	55432150	55432897	peak_1927
chr3	55438132	55439043	peak_1928
chr3	55449177	55450119	peak_1929
chr3	55487040	55487829	peak_1930
chr3	55494709	55495153	peak_1931
chr3	55504156	55504686	peak_1932
chr3	55561834	55562577	peak_1933
chr3	55569874	55570953	peak_1934
chr3	55638619	55639457	peak_1935
chr3	55795417	55795933	peak_1936
chr3	55824734	55825691	peak_1937
chr3	55847314	55848145	peak_1938
chr3	55876542	55877357	peak_1939
chr3	55882735	55883169	peak_1940
chr3	55886965	55887843	peak_1941
chr3	55913478	55914059	peak_1942
chr3	55922775	55923679	peak_1943
chr3	55965336	55966089	peak_1944
chr3	56040431	56040950	peak_1945
chr3	56095741	56096529	peak_1946
chr3	56105488	56105833	peak_1947
chr3	56113734	56114627	peak_1948
chr3	56117418	56118374	peak_1949
chr3	56124074	56124775	peak_1950
chr3	56168992	56169646	peak_1951
chr3	56226045	56226743	peak_1952
chr3	56254123	56254694	peak_1953
chr3	56271032	56271808	peak_1954
chr3	56360061	56360823	peak_1955
chr3	56405844	56407746	peak_1956
chr3	56423474	56424339	peak_1957
chr3	56447503	56448192	peak_1958
chr3	56465275	56466221	peak_1959
chr3	56492621	56493072	peak_1960
chr3	56505375	56506003	peak_1961
chr3	56598751	56599292	peak_1962
chr3	56637396	56638101	peak_1963
chr3	56649002	56649698	peak_1964
chr3	56703976	56704756	peak_1965
chr3	56729610	56730584	peak_1966
chr3	56738087	56738652	peak_1967
chr3	56744597	56745356	peak_1968
chr3	56760355	56760797	peak_1969
chr3	56770804	56771863	peak_1970
chr3	56783466	56784349	peak_1971
chr3	56789449	56790061	peak_1972
chr3	56801815	56802387	peak_1973
chr3	56925441	56926069	peak_1974
chr3	56930746	56931647	peak_1975
chr3	56941207	56942000	peak_1976
chr3	56970266	56972788	peak_1977
chr3	57063320	57063863	peak_1978
chr3	57073407	57073885	peak_1979
chr3	57082812	57083553	peak_1980
chr3	57097259	57099485	peak_1981
chr3	57109308	57110168	peak_1982
chr3	57168021	57169896	peak_1983
chr3	57182519	57183261	peak_1984
chr3	57190202	57190665	peak_1985
chr3	57205233	57205906	peak_1986
chr3	57213189	57214219	peak_1987
chr3	57223285	57223891	peak_1988
chr3	57287684	57288274	peak_1989
chr3	57299745	57300362	peak_1990
chr3	57348065	57348799	peak_1991
chr3	57365073	57366121	peak_1992
chr3	57379712	57380281	peak_1993
chr3	57394387	57395496	peak_1994
chr3	57421791	57422397	peak_1995
chr3	57422552	57423042	peak_1996
chr3	57438356	57439056	peak_1997
[truncated: 3,650 more rows]

## Sheet: Table S6
ChIP-seq peaks of H3K27me3
Chromsome	start	end	peak id
chr1	4116	4341	peak_0
chr1	5527	5745	peak_1
chr1	56259	56361	peak_2
chr1	263275	264684	peak_3
chr1	290551	292394	peak_4
chr1	294416	295390	peak_5
chr1	306464	307619	peak_6
chr1	322278	325303	peak_7
chr1	327074	329255	peak_8
chr1	378923	381616	peak_9
chr1	381717	383852	peak_10
chr1	389134	390041	peak_11
chr1	490198	492199	peak_12
chr1	492386	493825	peak_13
chr1	589414	590653	peak_14
chr1	590860	591784	peak_15
chr1	594801	597779	peak_16
chr1	599200	600869	peak_17
chr1	643279	644071	peak_18
chr1	644537	645981	peak_19
chr1	668157	669133	peak_20
chr1	696478	697445	peak_21
chr1	697553	699368	peak_22
chr1	703818	704341	peak_23
chr1	705477	706504	peak_24
chr1	710061	710783	peak_25
chr1	741991	743365	peak_26
chr1	746814	747490	peak_27
chr1	749255	750216	peak_28
chr1	753478	755596	peak_29
chr1	757425	757823	peak_30
chr1	757987	758778	peak_31
chr1	760250	760883	peak_32
chr1	803365	804482	peak_33
chr1	804596	805271	peak_34
chr1	815103	816121	peak_35
chr1	816931	818084	peak_36
chr1	841547	842278	peak_37
chr1	842388	843564	peak_38
chr1	844875	845494	peak_39
chr1	849273	850329	peak_40
chr1	850548	851827	peak_41
chr1	851945	852781	peak_42
chr1	861487	862629	peak_43
chr1	865145	866151	peak_44
chr1	874290	875548	peak_45
chr1	875655	877231	peak_46
chr1	1111083	1112350	peak_47
chr1	1135726	1142306	peak_48
chr1	1239904	1242265	peak_49
chr1	1300975	1302445	peak_50
chr1	1302826	1306795	peak_51
chr1	1306933	1307926	peak_52
chr1	1308029	1308407	peak_53
chr1	1308687	1310535	peak_54
chr1	1310647	1312496	peak_55
chr1	1312691	1313926	peak_56
chr1	1314478	1316534	peak_57
chr1	1320077	1322011	peak_58
chr1	1322140	1326950	peak_59
chr1	1327071	1329684	peak_60
chr1	1335183	1338847	peak_61
chr1	1339745	1346489	peak_62
chr1	1361331	1362091	peak_63
chr1	1362867	1364672	peak_64
chr1	1366980	1369630	peak_65
chr1	1375732	1378035	peak_66
chr1	1378151	1380989	peak_67
chr1	1381175	1383653	peak_68
chr1	1384380	1388044	peak_69
chr1	1405334	1405957	peak_70
chr1	1407565	1408824	peak_71
chr1	1410544	1411130	peak_72
chr1	1425782	1426587	peak_73
chr1	1426688	1427780	peak_74
chr1	1610653	1612389	peak_75
chr1	1613481	1617148	peak_76
chr1	1618322	1619759	peak_77
chr1	1620317	1620978	peak_78
chr1	1621144	1622365	peak_79
chr1	1622557	1624161	peak_80
chr1	1624635	1629255	peak_81
chr1	1680838	1684133	peak_82
chr1	1685469	1687380	peak_83
chr1	1687864	1690170	peak_84
chr1	1690343	1691204	peak_85
chr1	1923810	1924789	peak_86
chr1	1924934	1926582	peak_87
chr1	1927560	1928642	peak_88
chr1	1928804	1929476	peak_89
chr1	1929763	1941180	peak_90
chr1	1941440	1944247	peak_91
chr1	1944355	1946723	peak_92
chr1	1947673	1949040	peak_93
chr1	1951576	1952675	peak_94
chr1	1954426	1959292	peak_95
chr1	1964893	1965497	peak_96
chr1	1965652	1966686	peak_97
chr1	2018069	2018797	peak_98
chr1	2115214	2116397	peak_99
chr1	2116513	2117301	peak_100
chr1	2118478	2120258	peak_101
chr1	2138479	2139259	peak_102
chr1	2141568	2142485	peak_103
chr1	2179545	2180291	peak_104
chr1	2180459	2182254	peak_105
chr1	2216311	2217338	peak_106
chr1	2448426	2449154	peak_107
chr1	2449369	2451257	peak_108
chr1	2451361	2451987	peak_109
chr1	2460286	2460892	peak_110
chr1	2529603	2531892	peak_111
chr1	2532019	2532771	peak_112
chr1	2539944	2541875	peak_113
chr1	2544835	2545643	peak_114
chr1	2572026	2573058	peak_115
chr1	2580482	2581585	peak_116
chr1	2582734	2584664	peak_117
chr1	2899613	2900242	peak_118
chr1	2900777	2901685	peak_119
chr1	2901801	2902824	peak_120
chr1	2904205	2904851	peak_121
chr1	2904969	2905865	peak_122
chr1	3102361	3103364	peak_123
chr1	3103832	3106299	peak_124
chr1	3111848	3113459	peak_125
chr1	3113710	3115722	peak_126
chr1	3115852	3116712	peak_127
chr1	3117458	3118882	peak_128
chr1	3210809	3211778	peak_129
chr1	3332935	3335353	peak_130
chr1	3335514	3336444	peak_131
chr1	3343062	3345944	peak_132
chr1	3346498	3347953	peak_133
chr1	3348116	3351694	peak_134
chr1	3351957	3355117	peak_135
chr1	3393236	3394366	peak_136
chr1	3396439	3397587	peak_137
chr1	3397903	3400533	peak_138
chr1	3410126	3411068	peak_139
chr1	3424709	3426512	peak_140
chr1	3428303	3429570	peak_141
chr1	3439021	3440739	peak_142
chr1	3441436	3447129	peak_143
chr1	3452839	3454016	peak_144
chr1	3489239	3490559	peak_145
chr1	3746655	3747366	peak_146
chr1	3748761	3749857	peak_147
chr1	3750264	3751368	peak_148
chr1	3751503	3752639	peak_149
chr1	3753581	3754398	peak_150
chr1	3755048	3756507	peak_151
chr1	3769682	3770448	peak_152
chr1	4059387	4060125	peak_153
chr1	4060307	4061426	peak_154
chr1	4061543	4062188	peak_155
chr1	4558493	4559453	peak_156
chr1	4718291	4721045	peak_157
chr1	4918300	4920432	peak_158
chr1	5010124	5012336	peak_159
chr1	5146573	5147567	peak_160
chr1	5150462	5151574	peak_161
chr1	5270345	5272013	peak_162
chr1	5276622	5278282	peak_163
chr1	5278436	5279821	peak_164
chr1	5333488	5334013	peak_165
chr1	5334767	5336312	peak_166
chr1	5336454	5337955	peak_167
chr1	5338395	5339212	peak_168
chr1	5416766	5418037	peak_169
chr1	5800155	5801160	peak_170
chr1	5801355	5802731	peak_171
chr1	5808209	5810569	peak_172
chr1	5810685	5812624	peak_173
chr1	5813161	5814484	peak_174
chr1	5825983	5828468	peak_175
chr1	6225517	6226477	peak_176
chr1	6559557	6560930	peak_177
chr1	6563270	6564584	peak_178
chr1	6569823	6570406	peak_179
chr1	6587441	6588374	peak_180
chr1	6589946	6591295	peak_181
chr1	6591417	6594158	peak_182
chr1	7142428	7143473	peak_183
chr1	7143709	7145806	peak_184
chr1	7180228	7181114	peak_185
chr1	7224351	7225601	peak_186
chr1	7259741	7261264	peak_187
chr1	7267453	7270614	peak_188
chr1	7270726	7272702	peak_189
chr1	8053457	8054698	peak_190
chr1	8055139	8055892	peak_191
chr1	8056089	8056987	peak_192
chr1	8461971	8465764	peak_193
chr1	8465866	8467138	peak_194
chr1	8467242	8468513	peak_195
chr1	8630230	8631830	peak_196
chr1	9116304	9118468	peak_197
chr1	9118570	9120292	peak_198
chr1	9758160	9763023	peak_199
chr1	9765856	9767435	peak_200
chr1	9888512	9892194	peak_201
chr1	9899641	9901712	peak_202
chr1	9902299	9905985	peak_203
chr1	9914768	9917439	peak_204
chr1	10299803	10301116	peak_205
chr1	10495619	10496849	peak_206
chr1	10497407	10499078	peak_207
chr1	10503636	10505930	peak_208
chr1	10935114	10937026	peak_209
chr1	10937147	10937929	peak_210
chr1	13681543	13683596	peak_211
chr1	15009145	15009923	peak_212
chr1	15010073	15012372	peak_213
chr1	15013227	15013909	peak_214
chr1	15014079	15016419	peak_215
chr1	15734259	15734854	peak_216
chr1	16380613	16381583	peak_217
chr1	16381904	16384342	peak_218
chr1	17046866	17047706	peak_219
chr1	17237617	17238317	peak_220
chr1	18481466	18482149	peak_221
chr1	18482546	18485819	peak_222
chr1	18718857	18721141	peak_223
chr1	18722696	18723324	peak_224
chr1	18736148	18738866	peak_225
chr1	18816473	18817089	peak_226
chr1	18817199	18819378	peak_227
chr1	18833286	18833801	peak_228
chr1	18990525	18993406	peak_229
chr1	19039212	19040891	peak_230
chr1	19104726	19105816	peak_231
chr1	19106197	19107134	peak_232
chr1	19108366	19110808	peak_233
chr1	19114461	19115217	peak_234
chr1	19221119	19222588	peak_235
chr1	19492275	19493148	peak_236
chr1	19518031	19521218	peak_237
chr1	19521757	19522453	peak_238
chr1	19576699	19577270	peak_239
chr1	19591103	19592099	peak_240
chr1	19592202	19595596	peak_241
chr1	19595859	19597553	peak_242
chr1	19597684	19599704	peak_243
chr1	19599822	19600874	peak_244
chr1	19619845	19621440	peak_245
chr1	19623294	19627231	peak_246
chr1	20326863	20328764	peak_247
chr1	20555590	20556446	peak_248
chr1	20574845	20576148	peak_249
chr1	20602939	20604419	peak_250
chr1	20776966	20779364	peak_251
chr1	20779493	20781215	peak_252
chr1	20793475	20795093	peak_253
chr1	20796113	20797631	peak_254
chr1	20880493	20882883	peak_255
chr1	21000302	21001733	peak_256
chr1	21002222	21003283	peak_257
chr1	21003422	21003835	peak_258
chr1	21003939	21005129	peak_259
chr1	21005261	21006015	peak_260
chr1	21045084	21046278	peak_261
chr1	21046572	21048590	peak_262
chr1	21048758	21050227	peak_263
chr1	21050680	21052536	peak_264
chr1	21101784	21102764	peak_265
chr1	21184867	21185901	peak_266
chr1	21190409	21191095	peak_267
chr1	21302407	21305343	peak_268
chr1	21314907	21317131	peak_269
chr1	21367444	21367980	peak_270
chr1	21370664	21371920	peak_271
chr1	21372023	21373066	peak_272
chr1	21373546	21374152	peak_273
chr1	21398265	21400452	peak_274
chr1	21591358	21593318	peak_275
chr1	21595313	21596020	peak_276
chr1	21606488	21607413	peak_277
chr1	21609540	21610458	peak_278
chr1	21687742	21688803	peak_279
chr1	21723108	21724792	peak_280
chr1	21724954	21726656	peak_281
chr1	21726770	21727498	peak_282
chr1	21736589	21737457	peak_283
chr1	21749496	21750005	peak_284
chr1	21864324	21874544	peak_285
chr1	21875744	21877192	peak_286
chr1	21877582	21879990	peak_287
chr1	21880646	21883416	peak_288
chr1	21890979	21892435	peak_289
chr1	21892793	21894139	peak_290
chr1	21894257	21895029	peak_291
chr1	21896654	21898414	peak_292
chr1	21898542	21900245	peak_293
chr1	21901402	21902866	peak_294
chr1	21903541	21905080	peak_295
chr1	21918237	21919064	peak_296
chr1	21942530	21943171	peak_297
chr1	21943315	21944564	peak_298
chr1	21949152	21950288	peak_299
chr1	22565538	22566169	peak_300
chr1	22566953	22569461	peak_301
chr1	22790189	22790922	peak_302
chr1	22892844	22894224	peak_303
chr1	22945179	22947495	peak_304
chr1	23017135	23018167	peak_305
chr1	23019242	23019849	peak_306
chr1	23019977	23020727	peak_307
chr1	23045930	23048859	peak_308
chr1	23236059	23236937	peak_309
chr1	23467388	23468341	peak_310
chr1	23468524	23468975	peak_311
chr1	23523552	23525529	peak_312
chr1	23525663	23526643	peak_313
chr1	23676147	23678020	peak_314
chr1	23683013	23686003	peak_315
chr1	23686490	23687977	peak_316
chr1	23898980	23902358	peak_317
chr1	23902465	23903409	peak_318
chr1	23903587	23908830	peak_319
chr1	24683226	24685178	peak_320
chr1	24708470	24710062	peak_321
chr1	24772594	24776900	peak_322
chr1	24777047	24777902	peak_323
chr1	24778120	24779111	peak_324
chr1	24905201	24907441	peak_325
chr1	24907678	24909068	peak_326
chr1	24909196	24911079	peak_327
chr1	24911207	24913079	peak_328
chr1	25030544	25031673	peak_329
chr1	25049344	25050251	peak_330
chr1	25050488	25052234	peak_331
chr1	25140156	25141055	peak_332
chr1	25549373	25550287	peak_333
chr1	25550505	25552037	peak_334
chr1	25555135	25556632	peak_335
chr1	25557263	25558718	peak_336
chr1	25559358	25560422	peak_337
chr1	25668236	25670291	peak_338
chr1	25670466	25671387	peak_339
chr1	25800506	25801496	peak_340
chr1	25853774	25855226	peak_341
chr1	26097864	26098626	peak_342
chr1	26098733	26103760	peak_343
chr1	26103862	26105020	peak_344
chr1	26138839	26141737	peak_345
chr1	26257445	26258349	peak_346
chr1	26259767	26260754	peak_347
chr1	26431179	26431765	peak_348
chr1	26432833	26433647	peak_349
chr1	26434873	26435753	peak_350
chr1	26436587	26437117	peak_351
chr1	26438515	26438938	peak_352
chr1	26439360	26440041	peak_353
chr1	26624398	26626068	peak_354
chr1	26626192	26627025	peak_355
chr1	26628316	26630068	peak_356
chr1	26676954	26677453	peak_357
chr1	26698901	26699621	peak_358
chr1	26700296	26702071	peak_359
chr1	26702262	26702632	peak_360
chr1	26702814	26703278	peak_361
chr1	26703396	26708546	peak_362
chr1	26709007	26709855	peak_363
chr1	26710015	26714414	peak_364
chr1	26714675	26719394	peak_365
chr1	26751000	26752862	peak_366
chr1	26752965	26754217	peak_367
chr1	26754665	26758165	peak_368
chr1	26758283	26759600	peak_369
chr1	26834120	26836053	peak_370
chr1	26907865	26909453	peak_371
chr1	26920078	26922148	peak_372
chr1	26923219	26925477	peak_373
chr1	27035841	27036388	peak_374
chr1	27036951	27038193	peak_375
chr1	27040613	27041194	peak_376
chr1	27044859	27046738	peak_377
chr1	27047041	27051141	peak_378
chr1	27337381	27338224	peak_379
chr1	27338545	27339771	peak_380
chr1	27387343	27390162	peak_381
chr1	27390308	27392545	peak_382
chr1	27558336	27561214	peak_383
chr1	27561362	27562069	peak_384
chr1	27573053	27573849	peak_385
chr1	27574070	27576225	peak_386
chr1	27621847	27622815	peak_387
chr1	27709597	27712386	peak_388
chr1	27719828	27720621	peak_389
chr1	27720786	27722182	peak_390
chr1	27723413	27726024	peak_391
chr1	27726723	27727684	peak_392
chr1	27727828	27734448	peak_393
chr1	27734587	27735266	peak_394
chr1	27735381	27737930	peak_395
chr1	27738307	27739940	peak_396
chr1	27740085	27741190	peak_397
chr1	27742015	27743096	peak_398
chr1	27752384	27753780	peak_399
chr1	27795427	27797393	peak_400
chr1	27797575	27800694	peak_401
chr1	27818774	27819992	peak_402
chr1	27821730	27823632	peak_403
chr1	27823861	27824548	peak_404
chr1	27835233	27836115	peak_405
chr1	27883592	27885620	peak_406
chr1	27885758	27887057	peak_407
chr1	27887166	27890092	peak_408
chr1	27991565	27994635	peak_409
chr1	28000382	28002916	peak_410
chr1	28005909	28008844	peak_411
chr1	28014263	28018137	peak_412
chr1	28025881	28027757	peak_413
chr1	28169592	28173523	peak_414
chr1	28242721	28243599	peak_415
chr1	28244100	28246084	peak_416
chr1	28247347	28248020	peak_417
chr1	28262907	28268333	peak_418
chr1	28270615	28276496	peak_419
chr1	28306112	28306995	peak_420
chr1	28378941	28380425	peak_421
chr1	28475309	28476667	peak_422
chr1	28477976	28479046	peak_423
chr1	28479958	28481726	peak_424
chr1	28494031	28496629	peak_425
chr1	28497842	28498798	peak_426
chr1	28566901	28567903	peak_427
chr1	28568028	28568626	peak_428
chr1	28568764	28569276	peak_429
chr1	28595080	28597714	peak_430
chr1	28597816	28598302	peak_431
chr1	28598419	28599857	peak_432
chr1	28786296	28787387	peak_433
chr1	28788969	28790197	peak_434
chr1	28984093	28984947	peak_435
chr1	28986053	28988461	peak_436
chr1	29006647	29008644	peak_437
chr1	29185745	29186971	peak_438
chr1	29189695	29190702	peak_439
chr1	29191061	29191579	peak_440
chr1	29213717	29214605	peak_441
chr1	29295453	29296636	peak_442
chr2	4741	4843	peak_443
chr2	11418	12017	peak_444
chr2	177950	178274	peak_445
chr2	178771	179682	peak_446
chr2	180536	181955	peak_447
chr2	182916	186204	peak_448
chr2	223064	224956	peak_449
chr2	225709	226844	peak_450
chr2	379550	381559	peak_451
chr2	477568	478755	peak_452
chr2	478884	479825	peak_453
chr2	480048	481612	peak_454
chr2	485772	486628	peak_455
chr2	486819	487178	peak_456
chr2	535829	537878	peak_457
chr2	538871	540484	peak_458
chr2	541234	543926	peak_459
chr2	547861	548695	peak_460
chr2	550341	551348	peak_461
chr2	552397	555266	peak_462
chr2	615145	616122	peak_463
chr2	616235	616953	peak_464
chr2	626643	627807	peak_465
chr2	630389	631644	peak_466
chr2	631804	637399	peak_467
chr2	757805	760639	peak_468
chr2	761480	764418	peak_469
chr2	782039	782800	peak_470
chr2	784686	785701	peak_471
chr2	787726	788815	peak_472
chr2	791033	792266	peak_473
chr2	792397	793880	peak_474
chr2	795415	796875	peak_475
chr2	798425	800194	peak_476
chr2	800315	801113	peak_477
chr2	836760	837754	peak_478
chr2	839823	841112	peak_479
chr2	843704	845595	peak_480
chr2	963274	964101	peak_481
chr2	983836	985663	peak_482
chr2	986967	990556	peak_483
chr2	990667	995013	peak_484
chr2	995143	997425	peak_485
chr2	997603	998257	peak_486
chr2	1083149	1084295	peak_487
chr2	1092425	1093459	peak_488
chr2	1093604	1095066	peak_489
chr2	1096998	1098319	peak_490
chr2	1103322	1104213	peak_491
chr2	1105706	1106473	peak_492
chr2	1111209	1112439	peak_493
chr2	1117469	1120319	peak_494
chr2	1120423	1121053	peak_495
chr2	1121599	1125212	peak_496
chr2	1125318	1126113	peak_497
chr2	1133164	1134232	peak_498
chr2	1137362	1137968	peak_499
chr2	1138109	1138959	peak_500
chr2	1151579	1152118	peak_501
chr2	1152247	1152715	peak_502
chr2	1156876	1157779	peak_503
chr2	1157903	1159587	peak_504
chr2	1159701	1160605	peak_505
chr2	1164305	1166422	peak_506
chr2	1166550	1167758	peak_507
chr2	1167926	1169327	peak_508
chr2	1169804	1170600	peak_509
chr2	1171057	1172627	peak_510
chr2	1173995	1174709	peak_511
chr2	1175968	1180716	peak_512
chr2	1180826	1186252	peak_513
chr2	1186990	1188101	peak_514
chr2	1193034	1194983	peak_515
chr2	1196165	1197062	peak_516
chr2	1197265	1197927	peak_517
chr2	1276912	1277769	peak_518
chr2	1278344	1293408	peak_519
chr2	1314155	1316425	peak_520
chr2	1317046	1322068	peak_521
chr2	1322195	1323277	peak_522
chr2	1338047	1338774	peak_523
chr2	1344137	1347552	peak_524
chr2	1348370	1352329	peak_525
chr2	1423853	1425795	peak_526
chr2	1426173	1427369	peak_527
chr2	1435337	1436460	peak_528
chr2	1436835	1437257	peak_529
chr2	1438807	1439684	peak_530
chr2	1439856	1441902	peak_531
chr2	1444996	1446901	peak_532
chr2	1448844	1449922	peak_533
chr2	1450042	1450573	peak_534
chr2	1450679	1451419	peak_535
chr2	1452151	1452998	peak_536
chr2	1455891	1456742	peak_537
chr2	1462777	1463425	peak_538
chr2	1463532	1464537	peak_539
chr2	1465061	1466041	peak_540
chr2	1474525	1475883	peak_541
chr2	1476065	1476825	peak_542
chr2	1476962	1478022	peak_543
chr2	1478594	1479295	peak_544
chr2	1480280	1482555	peak_545
chr2	1483099	1484155	peak_546
chr2	1484297	1485766	peak_547
chr2	1496706	1498327	peak_548
chr2	1500096	1501230	peak_549
chr2	1581612	1587574	peak_550
chr2	1588459	1590370	peak_551
chr2	1600109	1601582	peak_552
chr2	1601699	1605033	peak_553
chr2	1608248	1610195	peak_554
chr2	1610733	1611945	peak_555
chr2	1620014	1625913	peak_556
chr2	1626159	1627112	peak_557
chr2	1632789	1633763	peak_558
chr2	1634140	1636345	peak_559
chr2	1636479	1638418	peak_560
chr2	1661865	1663243	peak_561
chr2	1664177	1666162	peak_562
chr2	1666316	1666972	peak_563
chr2	1667082	1669521	peak_564
chr2	1674729	1677528	peak_565
chr2	1726590	1727254	peak_566
chr2	1727378	1728412	peak_567
chr2	1803371	1804827	peak_568
chr2	1978147	1979174	peak_569
chr2	1984165	1989328	peak_570
chr2	2011911	2012578	peak_571
chr2	2025567	2026779	peak_572
chr2	2028972	2032455	peak_573
chr2	2080130	2081916	peak_574
chr2	2277370	2279216	peak_575
chr2	2279318	2280927	peak_576
chr2	2366722	2370016	peak_577
chr2	2370128	2371366	peak_578
chr2	2481956	2486467	peak_579
chr2	2486781	2490004	peak_580
chr2	2490277	2491331	peak_581
chr2	2491445	2493355	peak_582
chr2	2495625	2496887	peak_583
chr2	2537728	2539161	peak_584
chr2	2539539	2540794	peak_585
chr2	2541917	2542994	peak_586
chr2	2579483	2580590	peak_587
chr2	2580804	2581900	peak_588
chr2	2582017	2583971	peak_589
chr2	2585332	2586104	peak_590
chr2	2586206	2592207	peak_591
chr2	2592640	2597252	peak_592
chr2	2598352	2600622	peak_593
chr2	2620335	2621606	peak_594
chr2	2621724	2623319	peak_595
chr2	2664234	2665321	peak_596
chr2	2682871	2684552	peak_597
chr2	2719940	2724247	peak_598
chr2	2780838	2781918	peak_599
chr2	2782052	2785008	peak_600
chr2	2785974	2788549	peak_601
chr2	2789052	2790183	peak_602
chr2	2790777	2792432	peak_603
chr2	2793679	2794911	peak_604
chr2	2795557	2795987	peak_605
chr2	2796114	2798176	peak_606
chr2	2800698	2801507	peak_607
chr2	2804739	2807491	peak_608
chr2	2807777	2809284	peak_609
chr2	2817328	2820100	peak_610
chr2	2820459	2823227	peak_611
chr2	2824833	2825562	peak_612
chr2	2825726	2827085	peak_613
chr2	2831557	2833538	peak_614
chr2	2833885	2836004	peak_615
chr2	2844542	2846444	peak_616
chr2	2846697	2847196	peak_617
chr2	2848347	2849728	peak_618
chr2	2907218	2908487	peak_619
chr2	2909448	2911066	peak_620
chr2	2913616	2914091	peak_621
chr2	2935421	2936942	peak_622
chr2	3061732	3071482	peak_623
chr2	3159428	3160492	peak_624
chr2	3161238	3162379	peak_625
chr2	3217538	3218437	peak_626
chr2	3218913	3224648	peak_627
chr2	3225775	3228232	peak_628
chr2	3228342	3229209	peak_629
chr2	3247254	3249842	peak_630
chr2	3249967	3250537	peak_631
chr2	3263233	3263777	peak_632
chr2	3287728	3289055	peak_633
chr2	3395643	3396353	peak_634
chr2	3651552	3654012	peak_635
chr2	3654319	3662914	peak_636
chr2	3665891	3667040	peak_637
chr2	3734672	3735153	peak_638
chr2	3736129	3738183	peak_639
chr2	3738510	3739496	peak_640
chr2	3757215	3758671	peak_641
chr2	3839963	3840904	peak_642
chr2	3867563	3868143	peak_643
chr2	3869525	3873059	peak_644
chr2	3873174	3873664	peak_645
chr2	4073112	4074217	peak_646
chr2	4074892	4076159	peak_647
chr2	4080707	4081380	peak_648
chr2	4085986	4088742	peak_649
chr2	4088992	4094400	peak_650
chr2	4103262	4103838	peak_651
chr2	4104284	4105053	peak_652
chr2	4106898	4107523	peak_653
chr2	4109871	4110663	peak_654
chr2	4113442	4114872	peak_655
chr2	4114984	4116047	peak_656
chr2	4142583	4143558	peak_657
chr2	4232907	4234404	peak_658
chr2	4235072	4235864	peak_659
chr2	4238460	4240341	peak_660
chr2	4240587	4241091	peak_661
chr2	4269567	4270316	peak_662
chr2	4270426	4273591	peak_663
chr2	4352093	4353900	peak_664
chr2	4354110	4355374	peak_665
chr2	4380530	4382346	peak_666
chr2	4406669	4407086	peak_667
chr2	4758432	4760511	peak_668
chr2	4760667	4762351	peak_669
chr2	4762615	4768159	peak_670
chr2	4768669	4771129	peak_671
chr2	4771519	4772251	peak_672
chr2	4801482	4805215	peak_673
chr2	4805554	4806269	peak_674
chr2	4810469	4811542	peak_675
chr2	4845168	4847813	peak_676
chr2	4850030	4850629	peak_677
chr2	4882483	4884692	peak_678
chr2	4884903	4885516	peak_679
chr2	4958592	4960086	peak_680
chr2	4960230	4964839	peak_681
chr2	4970187	4971495	peak_682
chr2	4971602	4975454	peak_683
chr2	4986998	4989607	peak_684
chr2	4989792	4991340	peak_685
chr2	5164711	5167645	peak_686
chr2	5195743	5196794	peak_687
chr2	5220523	5223173	peak_688
chr2	5223277	5225108	peak_689
chr2	5229313	5232065	peak_690
chr2	5242838	5246865	peak_691
chr2	5253679	5257180	peak_692
chr2	5257407	5258544	peak_693
chr2	5262302	5263469	peak_694
chr2	5320483	5321723	peak_695
chr2	5323915	5324660	peak_696
chr2	5331995	5337669	peak_697
chr2	5337811	5340200	peak_698
chr2	5487199	5488380	peak_699
chr2	5520466	5521821	peak_700
chr2	5523040	5525239	peak_701
chr2	5525347	5527301	peak_702
chr2	5541759	5542512	peak_703
chr2	5591650	5592121	peak_704
chr2	5615288	5615449	peak_705
chr2	5615602	5616045	peak_706
chr2	5619350	5619486	peak_707
chr2	5620077	5620211	peak_708
chr2	5621472	5622064	peak_709
chr2	5622542	5622762	peak_710
chr2	5627626	5629397	peak_711
chr2	5629890	5632275	peak_712
chr2	5632667	5636939	peak_713
chr2	5637138	5638128	peak_714
chr2	5732446	5734319	peak_715
chr2	5849962	5851366	peak_716
chr2	5852267	5858537	peak_717
chr2	6122685	6123997	peak_718
chr2	6326587	6327817	peak_719
chr2	6415323	6415878	peak_720
chr2	6522413	6523477	peak_721
chr2	6523609	6524859	peak_722
chr2	6706145	6706855	peak_723
chr2	6706968	6709237	peak_724
chr2	6729433	6731712	peak_725
chr2	6856790	6858022	peak_726
chr2	6978743	6979889	peak_727
chr2	6980036	6980484	peak_728
chr2	7028286	7029685	peak_729
chr2	7090012	7090676	peak_730
chr2	7094564	7095457	peak_731
chr2	7100523	7101742	peak_732
chr2	7102446	7105318	peak_733
chr2	7106660	7107632	peak_734
chr2	7333736	7335589	peak_735
chr2	7337113	7339315	peak_736
chr2	7339417	7341231	peak_737
chr2	7341388	7342333	peak_738
chr2	7464900	7466190	peak_739
chr2	7466340	7468009	peak_740
chr2	7468785	7470230	peak_741
chr2	7545415	7546147	peak_742
chr2	7807929	7808930	peak_743
chr2	7809232	7809710	peak_744
chr2	7810391	7811442	peak_745
chr2	7813569	7815708	peak_746
chr2	8207136	8208991	peak_747
chr2	8346297	8347454	peak_748
chr2	8514314	8517259	peak_749
chr2	8625587	8626785	peak_750
chr2	8683115	8683766	peak_751
chr2	8684990	8686429	peak_752
chr2	8686532	8687557	peak_753
chr2	8689279	8691031	peak_754
chr2	8695121	8697108	peak_755
chr2	8697273	8697840	peak_756
chr2	8727718	8728618	peak_757
chr2	8729377	8730854	peak_758
chr2	8730971	8733639	peak_759
chr2	8848335	8850789	peak_760
chr2	8853430	8853814	peak_761
chr2	8853975	8854903	peak_762
chr2	8855546	8856719	peak_763
chr2	8857949	8859538	peak_764
chr2	8862023	8863766	peak_765
chr2	8865598	8865924	peak_766
chr2	8866331	8866865	peak_767
chr2	8867837	8868401	peak_768
chr2	8868908	8869232	peak_769
chr2	8870330	8870912	peak_770
chr2	8871013	8872238	peak_771
chr2	8926862	8927140	peak_772
chr2	9014850	9015409	peak_773
chr2	9273375	9274298	peak_774
chr2	9277563	9278511	peak_775
chr2	17342797	17343839	peak_776
chr2	17343996	17344934	peak_777
chr2	27467403	27468421	peak_778
chr2	27471276	27472628	peak_779
chr2	27473064	27473865	peak_780
chr2	27477494	27479066	peak_781
chr2	27479180	27482875	peak_782
chr2	27483157	27484542	peak_783
chr2	27499286	27502190	peak_784
chr2	27502365	27503197	peak_785
chr2	27561856	27565429	peak_786
chr2	27565614	27571635	peak_787
chr2	27585785	27587689	peak_788
chr2	27589597	27590377	peak_789
chr2	27590705	27593933	peak_790
chr2	27594930	27598204	peak_791
chr2	27667572	27669661	peak_792
chr2	27783875	27784693	peak_793
chr2	27785893	27787626	peak_794
chr2	27787735	27788488	peak_795
chr2	27789078	27789649	peak_796
chr2	28017539	28018792	peak_797
chr2	28019830	28022368	peak_798
chr2	28037183	28038343	peak_799
chr2	28050061	28051603	peak_800
chr2	28052359	28055051	peak_801
chr2	28056530	28057727	peak_802
chr2	28525621	28529428	peak_803
chr2	28954887	28956440	peak_804
chr2	29217825	29218836	peak_805
chr2	29272899	29275576	peak_806
chr2	29278246	29278696	peak_807
chr2	29295388	29296587	peak_808
chr2	29314511	29315286	peak_809
chr2	29742715	29743577	peak_810
chr2	29751315	29752526	peak_811
chr2	30067468	30068373	peak_812
chr2	30070306	30071436	peak_813
chr2	30071616	30072859	peak_814
chr2	30073021	30074568	peak_815
chr2	30133610	30134961	peak_816
chr2	30141828	30142562	peak_817
chr2	30354398	30355791	peak_818
chr2	30356339	30358936	peak_819
chr2	30374905	30375624	peak_820
chr2	30378207	30379477	peak_821
chr2	30399497	30400324	peak_822
chr2	30503362	30504666	peak_823
chr2	30507689	30509236	peak_824
chr2	30529676	30531362	peak_825
chr2	30533089	30534302	peak_826
chr2	30534406	30535367	peak_827
chr2	30691791	30695629	peak_828
chr2	30696108	30696869	peak_829
chr2	30705839	30709667	peak_830
chr2	30710885	30712390	peak_831
chr2	30712532	30713286	peak_832
chr2	30713614	30714404	peak_833
chr2	30714751	30716122	peak_834
chr2	30763575	30764075	peak_835
chr2	30975443	30976325	peak_836
chr2	30976808	30977440	peak_837
chr2	30977641	30978643	peak_838
chr2	30979384	30980171	peak_839
chr2	31403677	31404540	peak_840
chr2	31405835	31406764	peak_841
chr2	31407591	31409490	peak_842
chr2	31412809	31414097	peak_843
chr2	31422198	31424267	peak_844
chr2	31484904	31485503	peak_845
chr2	31486320	31487563	peak_846
chr2	31492607	31493871	peak_847
chr2	31504629	31506345	peak_848
chr2	31506493	31507231	peak_849
chr2	31539978	31542409	peak_850
chr2	31552426	31553871	peak_851
chr2	31570298	31571370	peak_852
chr2	31571646	31572535	peak_853
chr2	32303172	32304339	peak_854
chr2	32323661	32325057	peak_855
chr2	32325214	32328517	peak_856
chr2	32329575	32329952	peak_857
chr2	32361454	32362695	peak_858
chr2	32362882	32363217	peak_859
chr2	32364774	32366101	peak_860
chr2	32413169	32417620	peak_861
chr2	32424491	32426804	peak_862
chr2	32572720	32574134	peak_863
chr2	32762679	32764353	peak_864
chr2	32765227	32766252	peak_865
chr2	32820937	32825811	peak_866
chr2	32825927	32829028	peak_867
chr2	32829132	32830007	peak_868
chr2	32833698	32835798	peak_869
chr2	33038522	33039243	peak_870
chr2	33039388	33040443	peak_871
chr2	33781041	33782697	peak_872
chr2	33928518	33930594	peak_873
chr2	33931844	33933038	peak_874
chr2	34016299	34017599	peak_875
chr2	34017707	34019028	peak_876
chr2	34019132	34021463	peak_877
chr2	34057233	34058565	peak_878
chr2	34098984	34100032	peak_879
chr2	34440455	34441340	peak_880
chr2	34441831	34444722	peak_881
chr2	34461745	34462400	peak_882
chr2	34462534	34464074	peak_883
chr2	34464898	34465521	peak_884
chr2	34467608	34469158	peak_885
chr2	34470600	34471286	peak_886
chr2	34812464	34813717	peak_887
chr2	34839536	34840220	peak_888
chr2	34849763	34852086	peak_889
chr2	34893596	34895114	peak_890
chr2	34895227	34896928	peak_891
chr2	34898005	34899269	peak_892
chr2	34903246	34904277	peak_893
chr2	35162366	35163579	peak_894
chr2	35354622	35356259	peak_895
chr2	35356395	35359475	peak_896
chr2	35361103	35361896	peak_897
chr2	35460889	35462219	peak_898
chr2	35462422	35464596	peak_899
chr2	35567765	35569199	peak_900
chr2	35820102	35821112	peak_901
chr2	35821857	35822787	peak_902
chr2	35823358	35824413	peak_903
chr2	36064084	36064739	peak_904
chr2	36077248	36077841	peak_905
chr2	36078517	36079741	peak_906
chr2	36080866	36081932	peak_907
chr2	36138805	36140716	peak_908
chr2	36141008	36141898	peak_909
chr2	36147434	36147863	peak_910
chr2	36196196	36197818	peak_911
chr2	36279960	36280751	peak_912
chr2	36675720	36681301	peak_913
chr2	36681547	36685510	peak_914
chr2	36685630	36687326	peak_915
chr2	36688620	36689416	peak_916
chr2	36689670	36690924	peak_917
chr2	36691147	36691944	peak_918
chr2	36692470	36693225	peak_919
chr2	36694646	36696281	peak_920
chr2	36754792	36755385	peak_921
chr2	36773081	36773782	peak_922
chr2	36778588	36779020	peak_923
chr2	36779165	36780994	peak_924
chr2	36786096	36787320	peak_925
chr2	36866213	36870018	peak_926
chr2	36876752	36878665	peak_927
chr2	36879197	36881816	peak_928
chr2	36887776	36889290	peak_929
chr2	36889401	36889998	peak_930
chr2	36890695	36891353	peak_931
chr2	36905516	36906357	peak_932
chr2	36907050	36908975	peak_933
chr2	36977267	36978021	peak_934
chr2	36980768	36981565	peak_935
chr2	36984126	36984525	peak_936
chr2	37387654	37388976	peak_937
chr2	37389869	37391305	peak_938
chr2	37394455	37395442	peak_939
chr2	37610001	37613431	peak_940
chr2	37615253	37617344	peak_941
chr2	37838415	37840021	peak_942
chr2	37912648	37913365	peak_943
chr2	37913762	37917341	peak_944
chr2	37917465	37918595	peak_945
chr2	37919439	37920727	peak_946
chr2	37996185	37997140	peak_947
chr2	38037282	38038657	peak_948
chr2	38040073	38041041	peak_949
chr2	38243936	38244751	peak_950
chr2	38373340	38374659	peak_951
chr2	38383814	38386173	peak_952
chr2	38805071	38807529	peak_953
chr2	38808037	38808868	peak_954
chr2	38808980	38813117	peak_955
chr2	38813242	38815020	peak_956
chr2	38815125	38816714	peak_957
chr2	38817172	38819001	peak_958
chr2	38828620	38830678	peak_959
chr2	38830923	38832296	peak_960
chr2	38839187	38841363	peak_961
chr2	38842637	38844517	peak_962
chr2	38859302	38861193	peak_963
chr2	38884200	38885964	peak_964
chr2	38895168	38896338	peak_965
chr2	39100856	39101859	peak_966
chr2	39102482	39103663	peak_967
chr2	39300422	39302946	peak_968
chr2	39303246	39305680	peak_969
chr2	39305798	39307614	peak_970
chr2	39308759	39309227	peak_971
chr2	39313425	39315639	peak_972
chr2	39504766	39506417	peak_973
chr2	39507360	39508401	peak_974
chr2	39558769	39559495	peak_975
chr2	39612356	39613156	peak_976
chr2	39613525	39616980	peak_977
chr2	39617298	39619778	peak_978
chr2	39619880	39621789	peak_979
chr2	39623149	39623778	peak_980
chr2	39632040	39633796	peak_981
chr2	39643808	39645305	peak_982
chr2	39646243	39647134	peak_983
chr2	39655822	39657414	peak_984
chr2	39712866	39714053	peak_985
chr2	39753750	39754503	peak_986
chr2	39799457	39799961	peak_987
chr2	39831266	39832131	peak_988
chr2	39924221	39927108	peak_989
chr2	39927818	39929124	peak_990
chr2	39957740	39960821	peak_991
chr2	39977615	39979118	peak_992
chr2	39979295	39984433	peak_993
chr2	39985365	39988917	peak_994
chr2	40114747	40116426	peak_995
chr2	40116554	40117430	peak_996
chr2	40118245	40119639	peak_997
chr2	40119740	40121027	peak_998
chr2	40121472	40122111	peak_999
chr2	40123698	40124644	peak_1000
chr2	40124962	40125525	peak_1001
chr2	40125633	40127260	peak_1002
chr2	40129451	40130424	peak_1003
chr2	40325075	40326109	peak_1004
chr2	40339708	40340424	peak_1005
chr2	40342258	40342869	peak_1006
chr2	40343070	40343794	peak_1007
chr2	40345658	40356598	peak_1008
chr2	40356743	40358997	peak_1009
chr2	40359629	40360478	peak_1010
chr2	40362939	40364507	peak_1011
chr2	40366343	40367159	peak_1012
chr2	40430326	40431155	peak_1013
chr2	40431600	40432348	peak_1014
chr2	40433554	40434483	peak_1015
chr2	40436216	40438549	peak_1016
chr2	40648487	40649193	peak_1017
chr2	40649470	40654267	peak_1018
chr2	40666307	40668988	peak_1019
chr2	40669728	40670253	peak_1020
chr2	40671118	40672247	peak_1021
chr2	40674020	40675281	peak_1022
chr2	40678372	40681292	peak_1023
chr2	40681642	40682482	peak_1024
chr2	40744226	40745195	peak_1025
chr2	40762899	40763301	peak_1026
chr2	40946469	40947679	peak_1027
chr2	40947974	40948618	peak_1028
chr2	40965021	40966930	peak_1029
chr2	41173483	41174297	peak_1030
chr2	41174788	41175164	peak_1031
chr2	41175291	41175817	peak_1032
chr2	41176050	41178035	peak_1033
chr2	41178356	41182755	peak_1034
chr2	41208889	41209941	peak_1035
chr2	41252890	41253804	peak_1036
chr2	41255760	41257205	peak_1037
chr2	41365289	41366408	peak_1038
chr2	41367633	41370811	peak_1039
chr2	41371363	41372460	peak_1040
chr2	41372775	41374185	peak_1041
chr2	41727721	41728736	peak_1042
chr3	241435	242009	peak_1043
chr3	362552	363947	peak_1044
chr3	368054	369129	peak_1045
chr3	369249	370785	peak_1046
chr3	373298	379972	peak_1047
chr3	443537	444054	peak_1048
chr3	444167	444963	peak_1049
chr3	445121	445652	peak_1050
chr3	493892	494958	peak_1051
chr3	1281917	1284898	peak_1052
chr3	1287399	1289635	peak_1053
chr3	1323914	1325179	peak_1054
chr3	1325281	1326030	peak_1055
chr3	1327122	1329540	peak_1056
chr3	1330376	1331330	peak_1057
chr3	1442404	1444541	peak_1058
chr3	1563737	1567103	peak_1059
chr3	1567879	1569959	peak_1060
chr3	1597562	1598357	peak_1061
chr3	1598491	1601608	peak_1062
chr3	1799618	1800974	peak_1063
chr3	1983190	1983923	peak_1064
chr3	2053641	2054433	peak_1065
chr3	2055395	2057274	peak_1066
chr3	2057375	2058350	peak_1067
chr3	2061746	2063085	peak_1068
chr3	2113755	2114682	peak_1069
chr3	2116457	2117049	peak_1070
chr3	2230608	2233968	peak_1071
chr3	2235055	2238798	peak_1072
chr3	2290950	2291932	peak_1073
chr3	2292171	2295920	peak_1074
chr3	2296125	2297381	peak_1075
chr3	2561179	2561877	peak_1076
chr3	2623406	2623777	peak_1077
chr3	2662304	2663112	peak_1078
chr3	2664484	2665720	peak_1079
chr3	2667958	2669424	peak_1080
chr3	2670640	2671622	peak_1081
chr3	2672068	2672770	peak_1082
chr3	2674974	2676877	peak_1083
chr3	2676983	2678319	peak_1084
chr3	2858699	2859538	peak_1085
chr3	3025688	3028648	peak_1086
chr3	3030046	3030476	peak_1087
chr3	3241377	3242394	peak_1088
chr3	3296970	3298481	peak_1089
chr3	3366521	3368081	peak_1090
chr3	3368937	3370902	peak_1091
chr3	3371377	3372888	peak_1092
chr3	3373023	3376141	peak_1093
chr3	3376252	3376957	peak_1094
chr3	3541018	3541884	peak_1095
chr3	3602309	3603395	peak_1096
chr3	3603512	3611600	peak_1097
chr3	3818107	3819192	peak_1098
chr3	3819313	3822541	peak_1099
chr3	3822979	3824295	peak_1100
chr3	3839057	3841663	peak_1101
chr3	3908519	3909433	peak_1102
chr3	3913175	3913677	peak_1103
chr3	3913968	3915505	peak_1104
chr3	3916593	3917875	peak_1105
chr3	3967585	3968221	peak_1106
chr3	3969305	3970586	peak_1107
chr3	3970725	3972592	peak_1108
chr3	4320423	4324479	peak_1109
chr3	4436591	4437546	peak_1110
chr3	4906735	4908905	peak_1111
chr3	4909108	4910660	peak_1112
chr3	4911095	4912161	peak_1113
chr3	4912368	4914548	peak_1114
chr3	4993129	4994128	peak_1115
chr3	4995758	4996255	peak_1116
chr3	4996504	4997219	peak_1117
chr3	5164356	5164905	peak_1118
chr3	6030568	6032449	peak_1119
chr3	6038181	6039487	peak_1120
chr3	6041236	6042203	peak_1121
chr3	6042537	6046966	peak_1122
chr3	6048135	6049808	peak_1123
chr3	6050887	6051693	peak_1124
chr3	6052492	6053268	peak_1125
chr3	6053433	6056574	peak_1126
chr3	6057213	6060234	peak_1127
chr3	6171368	6172025	peak_1128
chr3	6227334	6228901	peak_1129
chr3	6229005	6230741	peak_1130
chr3	6230846	6232457	peak_1131
chr3	6232656	6238041	peak_1132
chr3	6240634	6242989	peak_1133
chr3	6243804	6244870	peak_1134
chr3	6339740	6340560	peak_1135
chr3	6342790	6343379	peak_1136
chr3	6344354	6344969	peak_1137
chr3	6345643	6346346	peak_1138
chr3	6467491	6469590	peak_1139
chr3	6575748	6577800	peak_1140
chr3	6581462	6582941	peak_1141
chr3	6588742	6591219	peak_1142
chr3	6592478	6593193	peak_1143
chr3	6757682	6759813	peak_1144
chr3	6759995	6762454	peak_1145
chr3	6862020	6864815	peak_1146
chr3	6936210	6936727	peak_1147
chr3	6938275	6939387	peak_1148
chr3	7012438	7013158	peak_1149
chr3	7018123	7019072	peak_1150
chr3	7380289	7384632	peak_1151
chr3	7401957	7404888	peak_1152
chr3	7439295	7441442	peak_1153
chr3	7568161	7570998	peak_1154
chr3	7571530	7572148	peak_1155
chr3	7832482	7837160	peak_1156
chr3	7853836	7854565	peak_1157
chr3	8390008	8391471	peak_1158
chr3	8391631	8392205	peak_1159
chr3	8424324	8424975	peak_1160
chr3	8425270	8426412	peak_1161
chr3	8426728	8428434	peak_1162
chr3	8428563	8429073	peak_1163
chr3	8507540	8508807	peak_1164
chr3	8508921	8509915	peak_1165
chr3	8510017	8511974	peak_1166
chr3	8512184	8515052	peak_1167
chr3	8515158	8516671	peak_1168
chr3	8518127	8519205	peak_1169
chr3	8519601	8520043	peak_1170
chr3	8520185	8521184	peak_1171
chr3	8522027	8523155	peak_1172
chr3	8604133	8605474	peak_1173
chr3	8664775	8666825	peak_1174
chr3	8666944	8667768	peak_1175
chr3	8838492	8839802	peak_1176
chr3	8917876	8918871	peak_1177
chr3	9060546	9063933	peak_1178
chr3	9086929	9088791	peak_1179
chr3	9089543	9090103	peak_1180
chr3	9091176	9092494	peak_1181
chr3	9092628	9093262	peak_1182
chr3	9093886	9094487	peak_1183
chr3	9095231	9096514	peak_1184
chr3	9114650	9116890	peak_1185
chr3	9119905	9120986	peak_1186
chr3	9158294	9158878	peak_1187
chr3	9260799	9263701	peak_1188
chr3	9264550	9266220	peak_1189
chr3	9459513	9460486	peak_1190
chr3	9464441	9465052	peak_1191
chr3	9465370	9466329	peak_1192
chr3	9466436	9467181	peak_1193
chr3	9467285	9468182	peak_1194
chr3	9472749	9476348	peak_1195
chr3	9735597	9736592	peak_1196
chr3	9736907	9738298	peak_1197
chr3	10002196	10003223	peak_1198
chr3	10148179	10149452	peak_1199
chr3	10163570	10164641	peak_1200
chr3	10625468	10625903	peak_1201
chr3	10685514	10685692	peak_1202
chr3	10686990	10687899	peak_1203
chr3	10692714	10693767	peak_1204
chr3	10694322	10696065	peak_1205
chr3	10797193	10799762	peak_1206
chr3	16892775	16893755	peak_1207
chr3	23901843	23903652	peak_1208
chr3	23903802	23904498	peak_1209
chr3	23904708	23907090	peak_1210
chr3	23907191	23908391	peak_1211
chr3	23908897	23909330	peak_1212
chr3	23923817	23924309	peak_1213
chr3	23925302	23926135	peak_1214
chr3	23952586	23953421	peak_1215
chr3	23955812	23956288	peak_1216
chr3	25842990	25843753	peak_1217
chr3	26312507	26312901	peak_1218
chr3	36358132	36358905	peak_1219
chr3	36381066	36381508	peak_1220
chr3	36386590	36387024	peak_1221
chr3	36438989	36439731	peak_1222
chr3	36559402	36560310	peak_1223
chr3	37029175	37030340	peak_1224
chr3	38062493	38062889	peak_1225
chr3	38193133	38194986	peak_1226
chr3	39407539	39408968	peak_1227
chr3	39416328	39419002	peak_1228
chr3	39425207	39426234	peak_1229
chr3	39507468	39508397	peak_1230
chr3	39533447	39535298	peak_1231
chr3	39536209	39536765	peak_1232
chr3	39558186	39559263	peak_1233
chr3	39762176	39762970	peak_1234
chr3	39808856	39810272	peak_1235
chr3	39810429	39811625	peak_1236
chr3	39818542	39822023	peak_1237
chr3	39822930	39825555	peak_1238
chr3	39862498	39863926	peak_1239
chr3	39882393	39884136	peak_1240
chr3	39884244	39884844	peak_1241
chr3	39923679	39925508	peak_1242
chr3	39943375	39945092	peak_1243
chr3	39962544	39963958	peak_1244
chr3	39964063	39965627	peak_1245
chr3	39965730	39967587	peak_1246
chr3	40001144	40003695	peak_1247
chr3	40081864	40082942	peak_1248
chr3	40083045	40083762	peak_1249
chr3	40086882	40091877	peak_1250
chr3	40092013	40092581	peak_1251
chr3	40113149	40116039	peak_1252
chr3	40116695	40117805	peak_1253
chr3	40118440	40119113	peak_1254
chr3	42203963	42205123	peak_1255
chr3	42206395	42209194	peak_1256
chr3	42209308	42211304	peak_1257
chr3	42238522	42241834	peak_1258
chr3	42243173	42244100	peak_1259
chr3	42263828	42265212	peak_1260
chr3	42276166	42283045	peak_1261
chr3	42283150	42286981	peak_1262
chr3	42287097	42289359	peak_1263
chr3	42289465	42290451	peak_1264
chr3	42298085	42301466	peak_1265
chr3	42307667	42309241	peak_1266
chr3	42324498	42325459	peak_1267
chr3	42333880	42343449	peak_1268
chr3	42343580	42344970	peak_1269
chr3	42345253	42345796	peak_1270
chr3	42364758	42365456	peak_1271
chr3	42365563	42370584	peak_1272
chr3	42371249	42373322	peak_1273
chr3	42373441	42376467	peak_1274
chr3	42380223	42383111	peak_1275
chr3	42384612	42387066	peak_1276
chr3	42389517	42389987	peak_1277
chr3	43082295	43083681	peak_1278
chr3	46295165	46296864	peak_1279
chr3	47529021	47530219	peak_1280
chr3	48187320	48188246	peak_1281
chr3	48188911	48190447	peak_1282
chr3	48387606	48388244	peak_1283
chr3	48388373	48389253	peak_1284
chr3	48389376	48390318	peak_1285
chr3	48391322	48392629	peak_1286
chr3	48416078	48417760	peak_1287
chr3	48431955	48432428	peak_1288
chr3	48432543	48433977	peak_1289
chr3	48434243	48434854	peak_1290
chr3	48435860	48437790	peak_1291
chr3	48438807	48439335	peak_1292
chr3	48439533	48439947	peak_1293
chr3	48440086	48440581	peak_1294
chr3	48444266	48445407	peak_1295
chr3	48446399	48447191	peak_1296
chr3	48447607	48448499	peak_1297
chr3	48449306	48449882	peak_1298
chr3	48536850	48537947	peak_1299
chr3	48600846	48602543	peak_1300
chr3	48602680	48603618	peak_1301
chr3	48606375	48613270	peak_1302
chr3	48613373	48614239	peak_1303
chr3	48622960	48623778	peak_1304
chr3	48643249	48644613	peak_1305
chr3	48644736	48645543	peak_1306
chr3	48659271	48660761	peak_1307
chr3	48661358	48663537	peak_1308
chr3	48735362	48736743	peak_1309
chr3	48737718	48738957	peak_1310
chr3	48739320	48740026	peak_1311
chr3	48769741	48772271	peak_1312
chr3	48787561	48788483	peak_1313
chr3	48789700	48791504	peak_1314
chr3	48791923	48792517	peak_1315
chr3	48792881	48793768	peak_1316
chr3	48793911	48794708	peak_1317
chr3	48807630	48809722	peak_1318
chr3	48809877	48811070	peak_1319
chr3	48811187	48812262	peak_1320
chr3	48813624	48816170	peak_1321
chr3	48820124	48820824	peak_1322
chr3	48822973	48824894	peak_1323
chr3	48828449	48829173	peak_1324
chr3	48829506	48833502	peak_1325
chr3	48850369	48851781	peak_1326
chr3	49324780	49325387	peak_1327
chr3	49325508	49327942	peak_1328
chr3	49328891	49330413	peak_1329
chr3	49337413	49339472	peak_1330
chr3	49965788	49966801	peak_1331
chr3	49982978	49983744	peak_1332
chr3	50019878	50021018	peak_1333
chr3	50021148	50022772	peak_1334
chr3	50022873	50023301	peak_1335
chr3	50023422	50024841	peak_1336
chr3	50070953	50074501	peak_1337
chr3	50074604	50077286	peak_1338
chr3	50079283	50080161	peak_1339
chr3	50085980	50086486	peak_1340
chr3	50123322	50125047	peak_1341
chr3	50125185	50125681	peak_1342
chr3	50126036	50126456	peak_1343
chr3	50126562	50127017	peak_1344
chr3	50183454	50184174	peak_1345
chr3	50315186	50318627	peak_1346
chr3	50319894	50321601	peak_1347
chr3	50334385	50337846	peak_1348
chr3	50501194	50502257	peak_1349
chr3	50521905	50524159	peak_1350
chr3	50631436	50633290	peak_1351
chr3	50634133	50634893	peak_1352
chr3	50668556	50669343	peak_1353
chr3	50672310	50673461	peak_1354
chr3	50734258	50735481	peak_1355
chr3	50735617	50738175	peak_1356
chr3	50908730	50909792	peak_1357
chr3	50933373	50936119	peak_1358
chr3	50949125	50950206	peak_1359
chr3	50950342	50951687	peak_1360
chr3	51020606	51022541	peak_1361
chr3	51023424	51029179	peak_1362
chr3	51030580	51032722	peak_1363
chr3	51288472	51290068	peak_1364
chr3	51354793	51355602	peak_1365
chr3	51356201	51357228	peak_1366
chr3	51359740	51360074	peak_1367
chr3	51360307	51361004	peak_1368
chr3	51361114	51361551	peak_1369
chr3	51361696	51363050	peak_1370
chr3	51363560	51364072	peak_1371
chr3	51365589	51368949	peak_1372
chr3	51369060	51371106	peak_1373
chr3	51382991	51383719	peak_1374
chr3	51383868	51385297	peak_1375
chr3	51385431	51387045	peak_1376
chr3	51387327	51390827	peak_1377
chr3	51390935	51391453	peak_1378
chr3	51391894	51392314	peak_1379
chr3	51393632	51394753	peak_1380
chr3	51394896	51396442	peak_1381
chr3	51404614	51406737	peak_1382
chr3	51408015	51409681	peak_1383
chr3	51410200	51411759	peak_1384
chr3	51412308	51412939	peak_1385
chr3	51414224	51415949	peak_1386
chr3	51416162	51418506	peak_1387
chr3	51432006	51432511	peak_1388
chr3	51432688	51434860	peak_1389
chr3	51435053	51436264	peak_1390
chr3	51438078	51439987	peak_1391
chr3	51445866	51446978	peak_1392
chr3	51447917	51449475	peak_1393
chr3	51449607	51450445	peak_1394
chr3	51450998	51452506	peak_1395
chr3	51453395	51455399	peak_1396
chr3	51494342	51495389	peak_1397
chr3	51495506	51496673	peak_1398
chr3	51571834	51573587	peak_1399
chr3	51575294	51577531	peak_1400
chr3	51577667	51579464	peak_1401
chr3	51581025	51581944	peak_1402
chr3	51588393	51592051	peak_1403
chr3	51768184	51770107	peak_1404
chr3	51813587	51814443	peak_1405
chr3	51823327	51825214	peak_1406
chr3	51833797	51834740	peak_1407
chr3	51895179	51898944	peak_1408
chr3	51911107	51912006	peak_1409
chr3	51912683	51914530	peak_1410
chr3	51914708	51924426	peak_1411
chr3	51931003	51935012	peak_1412
chr3	51935288	51936349	peak_1413
chr3	51936525	51937378	peak_1414
chr3	52564294	52565425	peak_1415
chr3	52707700	52708764	peak_1416
chr3	52709323	52711800	peak_1417
chr3	52711913	52712944	peak_1418
chr3	52721408	52722611	peak_1419
chr3	52724321	52726543	peak_1420
chr3	52726708	52727407	peak_1421
chr3	52760224	52760881	peak_1422
chr3	52829651	52831081	peak_1423
chr3	52831248	52833058	peak_1424
chr3	52841644	52843891	peak_1425
chr3	52846832	52847859	peak_1426
chr3	52906950	52908337	peak_1427
chr3	52908464	52909496	peak_1428
chr3	52929160	52929919	peak_1429
chr3	52936930	52937655	peak_1430
chr3	52938040	52941416	peak_1431
chr3	52941517	52942586	peak_1432
chr3	52942714	52943804	peak_1433
chr3	52944425	52946805	peak_1434
chr3	52947169	52955732	peak_1435
chr3	52965400	52970900	peak_1436
chr3	52971078	52973798	peak_1437
chr3	52974107	52975413	peak_1438
chr3	52975535	52976544	peak_1439
chr3	53080291	53081368	peak_1440
chr3	53081538	53083010	peak_1441
chr3	53083501	53084163	peak_1442
chr3	53084326	53085071	peak_1443
chr3	53085206	53087178	peak_1444
chr3	53087311	53088335	peak_1445
chr3	53092352	53094719	peak_1446
chr3	53101275	53101909	peak_1447
chr3	53119512	53121101	peak_1448
chr3	53124504	53125310	peak_1449
chr3	53126029	53126518	peak_1450
chr3	53126620	53127160	peak_1451
chr3	53127284	53128067	peak_1452
chr3	53128830	53130696	peak_1453
chr3	53130833	53133062	peak_1454
chr3	53133199	53134111	peak_1455
chr3	53136432	53137474	peak_1456
chr3	53137691	53138713	peak_1457
chr3	53161150	53166111	peak_1458
chr3	53166592	53167371	peak_1459
chr3	53167479	53169700	peak_1460
chr3	53170063	53172394	peak_1461
chr3	53173405	53178391	peak_1462
chr3	53179876	53181119	peak_1463
chr3	53181835	53182591	peak_1464
chr3	53182815	53183401	peak_1465
chr3	53183508	53184258	peak_1466
chr3	53194748	53195267	peak_1467
chr3	53199720	53202326	peak_1468
chr3	53204855	53206246	peak_1469
chr3	53210550	53211609	peak_1470
chr3	53212362	53213228	peak_1471
chr3	53213713	53216180	peak_1472
chr3	53231335	53233529	peak_1473
chr3	53233711	53235649	peak_1474
chr3	53235770	53238359	peak_1475
chr3	53287865	53289016	peak_1476
chr3	53289144	53297210	peak_1477
chr3	53334514	53335563	peak_1478
chr3	53342726	53343805	peak_1479
chr3	53349975	53350818	peak_1480
chr3	53429221	53430599	peak_1481
chr3	53526246	53527304	peak_1482
chr3	53529828	53530431	peak_1483
chr3	53530700	53532929	peak_1484
chr3	53533309	53537299	peak_1485
chr3	53537449	53538478	peak_1486
chr3	53549596	53556160	peak_1487
chr3	53556562	53558261	peak_1488
chr3	53558592	53560712	peak_1489
chr3	54398818	54401020	peak_1490
chr3	54445369	54445946	peak_1491
chr3	54888435	54890577	peak_1492
chr3	54890688	54892945	peak_1493
chr3	54893087	54894385	peak_1494
chr3	54896813	54899010	peak_1495
chr3	54899150	54900503	peak_1496
chr3	54901369	54902489	peak_1497
chr3	54902949	54910954	peak_1498
chr3	54911235	54915331	peak_1499
chr3	55180987	55181609	peak_1500
chr3	55304856	55305900	peak_1501
chr3	55306015	55306827	peak_1502
chr3	55366304	55366954	peak_1503
chr3	55401583	55402590	peak_1504
chr3	55511280	55513101	peak_1505
chr3	55513492	55528979	peak_1506
chr3	55529160	55532189	peak_1507
chr3	55532324	55533306	peak_1508
chr3	55533463	55534751	peak_1509
chr3	55535071	55542377	peak_1510
chr3	55543488	55547303	peak_1511
chr3	55682055	55688366	peak_1512
chr3	55688633	55691960	peak_1513
chr3	56217227	56218104	peak_1514
chr3	56279183	56281427	peak_1515
chr3	56290619	56291607	peak_1516
chr3	56306357	56307159	peak_1517
chr3	56310515	56311117	peak_1518
chr3	56311219	56313377	peak_1519
chr3	56313529	56314757	peak_1520
chr3	56315084	56315746	peak_1521
chr3	56570583	56573947	peak_1522
chr3	56576689	56577121	peak_1523
chr3	56577368	56580205	peak_1524
chr3	56609522	56615133	peak_1525
chr3	56615585	56616606	peak_1526
chr3	56617166	56619071	peak_1527
chr3	56642209	56643305	peak_1528
chr3	56643863	56645153	peak_1529
chr3	56654150	56656360	peak_1530
chr3	56663456	56664232	peak_1531
chr3	56664348	56667125	peak_1532
chr3	56667825	56669683	peak_1533
chr3	56670001	56671035	peak_1534
chr3	56671193	56672292	peak_1535
chr3	56673073	56674261	peak_1536
chr3	56675893	56679207	peak_1537
chr3	56679314	56680256	peak_1538
chr3	56680382	56682637	peak_1539
chr3	56683594	56684783	peak_1540
chr3	56805072	56805450	peak_1541
chr3	56805559	56807539	peak_1542
chr3	56828883	56831876	peak_1543
chr3	56832013	56833561	peak_1544
chr3	57113048	57114286	peak_1545
chr3	57115431	57122666	peak_1546
chr3	57122811	57124076	peak_1547
chr3	57244563	57245771	peak_1548
chr3	57320346	57321615	peak_1549
chr3	57321725	57322919	peak_1550
chr3	57329646	57331201	peak_1551
chr3	57473833	57475900	peak_1552
chr3	57476340	57476916	peak_1553
chr3	57477049	57479348	peak_1554
chr3	57479845	57481146	peak_1555
chr3	57483760	57485144	peak_1556
chr3	57552284	57553055	peak_1557
chr3	57553268	57554446	peak_1558
chr3	57727839	57728586	peak_1559
chr3	57728702	57732391	peak_1560
chr3	57758759	57762532	peak_1561
chr3	57773279	57773800	peak_1562
chr3	57774715	57775391	peak_1563
chr3	57776131	57779237	peak_1564
chr3	57779720	57782687	peak_1565
chr3	57784457	57784992	peak_1566
chr3	57787015	57789451	peak_1567
chr3	57790042	57790721	peak_1568
chr3	57835391	57835891	peak_1569
chr3	57836474	57837918	peak_1570
chr3	57847126	57849469	peak_1571
chr3	57881169	57884014	peak_1572
chr3	58456474	58457741	peak_1573
chr3	58459289	58459882	peak_1574
chr3	58459993	58461323	peak_1575
chr3	58573869	58576601	peak_1576
chr3	58576966	58580770	peak_1577
chr3	58581943	58583761	peak_1578
chr3	58662753	58664588	peak_1579
chr3	58665414	58667544	peak_1580
chr3	58667682	58669607	peak_1581
chr3	58669764	58671196	peak_1582
chr3	58674482	58679018	peak_1583
chr3	58679730	58680565	peak_1584
chr3	59027525	59028487	peak_1585
chr3	59032456	59033140	peak_1586
chr3	59039946	59042099	peak_1587
chr3	59106367	59107560	peak_1588
chr3	59125154	59126380	peak_1589
chr3	59304143	59305026	peak_1590
chr3	59309879	59311088	peak_1591
chr3	59313915	59315476	peak_1592
chr3	59482819	59486618	peak_1593
chr3	59717556	59718091	peak_1594
chr3	59722201	59722883	peak_1595
chr3	59751023	59754316	peak_1596
chr3	59796089	59796623	peak_1597
chr3	59798009	59800010	peak_1598
chr3	59846235	59846948	peak_1599
chr3	59853654	59855071	peak_1600
chr3	59859759	59860760	peak_1601
chr3	59881835	59885127	peak_1602
chr3	59885417	59887909	peak_1603
chr3	60197362	60198156	peak_1604
chr3	60198301	60199029	peak_1605
chr3	60503974	60504534	peak_1606
chr3	60504646	60506313	peak_1607
chr3	60509491	60510299	peak_1608
chr3	60726214	60727011	peak_1609
chr3	60729201	60731685	peak_1610
chr3	60741748	60743355	peak_1611
chr3	60744173	60745538	peak_1612
chr3	60746271	60747943	peak_1613
chr3	60748086	60750190	peak_1614
chr3	60750373	60751738	peak_1615
chr3	60751966	60755082	peak_1616
chr3	60769246	60770984	peak_1617
chr3	60771457	60772404	peak_1618
chr3	60779835	60780490	peak_1619
chr3	60792280	60793188	peak_1620
chr3	60872526	60873604	peak_1621
chr3	60925545	60925951	peak_1622
chr3	61024836	61026207	peak_1623
chr3	61028074	61029005	peak_1624
chr3	61045532	61046644	peak_1625
chr3	61056484	61058184	peak_1626
chr3	61216240	61217654	peak_1627
chr3	61219561	61221907	peak_1628
chr3	61222010	61222882	peak_1629
chr3	61321468	61322606	peak_1630
chr3	61488049	61489082	peak_1631
chr3	61579291	61580917	peak_1632
chr3	61699549	61700640	peak_1633
chr3	61868404	61869064	peak_1634
chr3	61893867	61894700	peak_1635
chr3	62027759	62028452	peak_1636
chr3	62206810	62208227	peak_1637
chr3	62209706	62211007	peak_1638
chr3	62582325	62584108	peak_1639
chr3	62584217	62587030	peak_1640
chr3	62606051	62606794	peak_1641
chr3	62632240	62633522	peak_1642
chr3	62752996	62755886	peak_1643
chr3	62756300	62757221	peak_1644
chr3	62786042	62786829	peak_1645
chr3	62986268	62987533	peak_1646
chr3	62988564	62991039	peak_1647
chr3	62992421	62993424	peak_1648
chr3	63086613	63088133	peak_1649
chr3	63088500	63091881	peak_1650
chr3	63208936	63209918	peak_1651
chr3	63302363	63303741	peak_1652
chr3	63412525	63413022	peak_1653
chr3	63413289	63414228	peak_1654
chr3	63415993	63419510	peak_1655
chr3	63553583	63557874	peak_1656
chr3	63561632	63563187	peak_1657
chr3	63565006	63565953	peak_1658
chr3	63566215	63567110	peak_1659
chr3	63574702	63577295	peak_1660
chr3	63577903	63580168	peak_1661
chr3	63580309	63582476	peak_1662
chr3	63583074	63583725	peak_1663
chr3	63586166	63587061	peak_1664
chr3	63595246	63597527	peak_1665
chr3	63604571	63607519	peak_1666
chr3	63607994	63609168	peak_1667
chr3	63609342	63611421	peak_1668
chr3	63612207	63613627	peak_1669
chr3	63673217	63675616	peak_1670
chr3	63677884	63679214	peak_1671
chr3	63687258	63688173	peak_1672
chr3	63688384	63691850	peak_1673
chr3	63749091	63751454	peak_1674
chr3	63751780	63752658	peak_1675
chr3	63753766	63755189	peak_1676
chr3	63957811	63958883	peak_1677
chr3	63960072	63961426	peak_1678
chr3	64013659	64014529	peak_1679
chr3	64068347	64069142	peak_1680
chr4	518	686	peak_1681
chr4	37962	38096	peak_1682
chr4	361810	362691	peak_1683
chr4	376323	377284	peak_1684
chr4	377626	379910	peak_1685
chr4	380039	381004	peak_1686
chr4	381255	382454	peak_1687
chr4	383970	384585	peak_1688
chr4	385991	386357	peak_1689
chr4	556020	559409	peak_1690
chr4	580295	581502	peak_1691
chr4	660447	662564	peak_1692
chr4	662684	663404	peak_1693
chr4	665451	666471	peak_1694
chr4	720275	722086	peak_1695
chr4	725959	728462	peak_1696
chr4	729447	731361	peak_1697
chr4	734202	735344	peak_1698
chr4	735686	736684	peak_1699
chr4	736789	737348	peak_1700
chr4	740739	741463	peak_1701
chr4	744372	745886	peak_1702
chr4	836722	837782	peak_1703
chr4	854804	857969	peak_1704
chr4	859437	860274	peak_1705
chr4	867314	870226	peak_1706
chr4	870337	871394	peak_1707
chr4	871627	873334	peak_1708
chr4	873525	875344	peak_1709
chr4	875477	876150	peak_1710
chr4	878000	879926	peak_1711
chr4	894164	895308	peak_1712
chr4	1158290	1159403	peak_1713
chr4	1273907	1274746	peak_1714
chr4	1275176	1275827	peak_1715
chr4	1387497	1391589	peak_1716
chr4	1391870	1395019	peak_1717
chr4	1445880	1447079	peak_1718
chr4	1447325	1448759	peak_1719
chr4	1476160	1477618	peak_1720
chr4	1532215	1533491	peak_1721
chr4	1576817	1577931	peak_1722
chr4	1578222	1579648	peak_1723
chr4	1596808	1597823	peak_1724
chr4	1669543	1670750	peak_1725
chr4	1671438	1673588	peak_1726
chr4	1673786	1674836	peak_1727
chr4	1690754	1692963	peak_1728
chr4	1856348	1856840	peak_1729
chr4	1856997	1858322	peak_1730
chr4	1877962	1879197	peak_1731
chr4	1929239	1931960	peak_1732
chr4	1946485	1947981	peak_1733
chr4	2011188	2012859	peak_1734
chr4	2042199	2042907	peak_1735
chr4	2193563	2194694	peak_1736
chr4	2196536	2196857	peak_1737
chr4	2225851	2226994	peak_1738
chr4	2227837	2228837	peak_1739
chr4	2232427	2234804	peak_1740
chr4	2466794	2468080	peak_1741
chr4	2468224	2469353	peak_1742
chr4	2540132	2541168	peak_1743
chr4	2544751	2546202	peak_1744
chr4	2572018	2573140	peak_1745
chr4	2627694	2629766	peak_1746
chr4	2634878	2636248	peak_1747
chr4	2636403	2637269	peak_1748
chr4	2637403	2638678	peak_1749
chr4	2914707	2916359	peak_1750
chr4	2917348	2920414	peak_1751
chr4	2923225	2925256	peak_1752
chr4	2932429	2933341	peak_1753
chr4	2935738	2936697	peak_1754
chr4	2936798	2938232	peak_1755
chr4	2949091	2950876	peak_1756
chr4	2951189	2952908	peak_1757
chr4	2955461	2956439	peak_1758
chr4	2958366	2959479	peak_1759
chr4	2961337	2963969	peak_1760
chr4	3001519	3005190	peak_1761
chr4	3046843	3048117	peak_1762
chr4	3103997	3104566	peak_1763
chr4	3142046	3142578	peak_1764
chr4	3143100	3144526	peak_1765
chr4	3245674	3248416	peak_1766
chr4	3368319	3369535	peak_1767
chr4	3370778	3372537	peak_1768
chr4	3372692	3374418	peak_1769
chr4	3374733	3376047	peak_1770
chr4	3647222	3648277	peak_1771
chr4	3758611	3759252	peak_1772
chr4	3759784	3761374	peak_1773
chr4	3762325	3763897	peak_1774
chr4	3764041	3764776	peak_1775
chr4	3765501	3766778	peak_1776
chr4	3788969	3790446	peak_1777
chr4	3792521	3793890	peak_1778
chr4	3793994	3795197	peak_1779
chr4	3795438	3796375	peak_1780
chr4	3948555	3949133	peak_1781
chr4	3950706	3952070	peak_1782
chr4	3997546	3998619	peak_1783
chr4	3999220	4001707	peak_1784
chr4	4025411	4026260	peak_1785
chr4	5669826	5671447	peak_1786
chr4	5671840	5673037	peak_1787
chr4	5673215	5675784	peak_1788
chr4	5677385	5678406	peak_1789
chr4	5851652	5852424	peak_1790
chr4	5852526	5853863	peak_1791
chr4	5858773	5859442	peak_1792
chr4	6417648	6418494	peak_1793
chr4	6420320	6422551	peak_1794
chr4	8420132	8421247	peak_1795
chr4	8423264	8424638	peak_1796
chr4	8425001	8427025	peak_1797
chr4	8427690	8429163	peak_1798
chr4	8438126	8440179	peak_1799
chr4	8463963	8465453	peak_1800
chr4	9344909	9346029	peak_1801
chr4	9395117	9396593	peak_1802
chr4	10118974	10119615	peak_1803
chr4	10245811	10246987	peak_1804
chr4	10260767	10263795	peak_1805
chr4	10374142	10375628	peak_1806
chr4	10382501	10383671	peak_1807
chr4	10391943	10394807	peak_1808
chr4	10402741	10403830	peak_1809
chr4	10697465	10698770	peak_1810
chr4	10698902	10700956	peak_1811
chr4	10701302	10703480	peak_1812
chr4	10703659	10704585	peak_1813
chr4	10705380	10706985	peak_1814
chr4	10707528	10708456	peak_1815
chr4	10708561	10709036	peak_1816
chr4	10778896	10779888	peak_1817
chr4	10780025	10781123	peak_1818
chr4	10781243	10782161	peak_1819
chr4	11004828	11007740	peak_1820
chr4	11106635	11108041	peak_1821
chr4	11131234	11133543	peak_1822
chr4	11133695	11134580	peak_1823
chr4	11208386	11209266	peak_1824
chr4	11209915	11210905	peak_1825
chr4	11211008	11211715	peak_1826
chr4	11212446	11215141	peak_1827
chr4	11216445	11217026	peak_1828
chr4	11547331	11548511	peak_1829
chr4	11549433	11550200	peak_1830
chr4	11550463	11551487	peak_1831
chr4	11656067	11657978	peak_1832
chr4	11696286	11697146	peak_1833
chr4	11697280	11699187	peak_1834
chr4	11699349	11701567	peak_1835
chr4	11701674	11702476	peak_1836
chr4	11833170	11833871	peak_1837
chr4	11881118	11883767	peak_1838
chr4	12208509	12209750	peak_1839
chr4	12213157	12214751	peak_1840
chr4	12215165	12217323	peak_1841
chr4	12221581	12223166	peak_1842
chr4	12478296	12479331	peak_1843
chr4	12481934	12483091	peak_1844
chr4	12519218	12519793	peak_1845
chr4	12531273	12532699	peak_1846
chr4	15437661	15439350	peak_1847
chr4	15532554	15534330	peak_1848
chr4	15535959	15536815	peak_1849
chr4	15537064	15543038	peak_1850
chr4	15825520	15826205	peak_1851
chr4	15827611	15828727	peak_1852
chr4	16288126	16289081	peak_1853
chr4	16968104	16969245	peak_1854
chr4	16969862	16971780	peak_1855
chr4	16996059	16997965	peak_1856
chr4	16998111	16999948	peak_1857
chr4	17000065	17001614	peak_1858
chr4	17605745	17607633	peak_1859
chr4	17851180	17851827	peak_1860
chr4	18046388	18048824	peak_1861
chr4	18048946	18052031	peak_1862
chr4	18052175	18053900	peak_1863
chr4	18054796	18055588	peak_1864
chr4	18196180	18197325	peak_1865
chr4	18689726	18690622	peak_1866
chr4	19219258	19220247	peak_1867
chr4	19220364	19220924	peak_1868
chr4	19221353	19221982	peak_1869
chr4	19294857	19296184	peak_1870
chr4	19322600	19323932	peak_1871
chr4	19400895	19402039	peak_1872
chr4	19402244	19403349	peak_1873
chr4	19514626	19515569	peak_1874
chr4	19515674	19517319	peak_1875
chr4	19517577	19518435	peak_1876
chr4	19718187	19720767	peak_1877
chr4	19793527	19795218	peak_1878
chr4	19800928	19802252	peak_1879
chr4	19802889	19803697	peak_1880
chr4	19803824	19806349	peak_1881
chr4	19807805	19808486	peak_1882
chr4	19860185	19861294	peak_1883
chr4	19864872	19867073	peak_1884
chr4	19868521	19869536	peak_1885
chr4	19876926	19877385	peak_1886
chr4	19889405	19890466	peak_1887
chr4	19890689	19892264	peak_1888
chr4	19897669	19900440	peak_1889
chr4	19919051	19920999	peak_1890
chr4	20312217	20313858	peak_1891
chr4	20485387	20486541	peak_1892
chr4	20583351	20584079	peak_1893
chr4	20584416	20586312	peak_1894
chr4	20621288	20623438	peak_1895
chr4	20656500	20659067	peak_1896
chr4	20667838	20668628	peak_1897
chr4	20669594	20671803	peak_1898
chr4	20672295	20673250	peak_1899
chr4	20673683	20675234	peak_1900
chr4	20676034	20676636	peak_1901
chr4	20676775	20677679	peak_1902
chr4	20677812	20679414	peak_1903
chr4	20707922	20708643	peak_1904
chr4	20709265	20710258	peak_1905
chr4	20729827	20730688	peak_1906
chr4	20731252	20732493	peak_1907
chr4	20734416	20735393	peak_1908
chr4	20758367	20759163	peak_1909
chr4	20759364	20760345	peak_1910
chr4	20782732	20783456	peak_1911
chr4	20784520	20785451	peak_1912
chr4	20785573	20786275	peak_1913
chr4	20790650	20791958	peak_1914
chr4	20810024	20811212	peak_1915
chr4	21015342	21015949	peak_1916
chr4	21018117	21019435	peak_1917
chr4	21132447	21134387	peak_1918
chr4	21134517	21135711	peak_1919
chr4	21205577	21208282	peak_1920
chr4	21328888	21334069	peak_1921
chr4	21334244	21337601	peak_1922
chr4	21338001	21343522	peak_1923
chr4	21343887	21344735	peak_1924
chr4	21347055	21348993	peak_1925
chr4	21349121	21350197	peak_1926
chr4	21351325	21352914	peak_1927
chr4	21354024	21356390	peak_1928
chr4	21357865	21359404	peak_1929
chr4	21359538	21360340	peak_1930
chr4	21365082	21365792	peak_1931
chr4	21365929	21367884	peak_1932
chr4	21403482	21404432	peak_1933
chr4	21408374	21409090	peak_1934
chr4	21409214	21410428	peak_1935
chr4	21410782	21411791	peak_1936
chr4	21678719	21680230	peak_1937
chr4	21791329	21793265	peak_1938
chr4	21793423	21794157	peak_1939
chr4	21794888	21796389	peak_1940
chr4	21824019	21825177	peak_1941
chr4	21862314	21862973	peak_1942
chr4	21947347	21947954	peak_1943
chr4	21961468	21962500	peak_1944
chr4	21963617	21964156	peak_1945
chr4	21965098	21966719	peak_1946
chr4	21975763	21976441	peak_1947
chr4	21977543	21979838	peak_1948
chr4	21980134	21980851	peak_1949
chr4	21980978	21983079	peak_1950
chr4	21984608	21985277	peak_1951
chr4	21987017	21987748	peak_1952
chr4	22020645	22021357	peak_1953
chr4	22021938	22023647	peak_1954
chr4	22024485	22024745	peak_1955
chr4	22026909	22028280	peak_1956
chr4	22417243	22418411	peak_1957
chr4	22454444	22455163	peak_1958
chr4	22456085	22457064	peak_1959
chr4	22457853	22458430	peak_1960
chr4	22493495	22494398	peak_1961
chr4	22494552	22495520	peak_1962
chr4	22495860	22496679	peak_1963
chr4	22512013	22512901	peak_1964
chr4	22514290	22515515	peak_1965
chr4	22517575	22518852	peak_1966
chr4	22552106	22553026	peak_1967
chr4	22553144	22554068	peak_1968
chr4	22563210	22564007	peak_1969
chr4	22602951	22603918	peak_1970
chr4	22619156	22621194	peak_1971
chr4	22621302	22621775	peak_1972
chr4	22624514	22625796	peak_1973
chr4	22691523	22692447	peak_1974
chr4	23417694	23419554	peak_1975
chr4	23419656	23422492	peak_1976
chr4	23426394	23427228	peak_1977
chr4	23490565	23492325	peak_1978
chr4	23492717	23494316	peak_1979
chr4	24739007	24740854	peak_1980
chr4	24749826	24750691	peak_1981
chr4	24751383	24752684	peak_1982
chr4	24940376	24941758	peak_1983
chr4	25068175	25069027	peak_1984
chr4	25069226	25072687	peak_1985
chr4	25073615	25075206	peak_1986
chr4	25389849	25391424	peak_1987
chr4	25391980	25392785	peak_1988
chr4	25392940	25394475	peak_1989
chr4	25396642	25397129	peak_1990
chr4	25517209	25519347	peak_1991
chr4	25520121	25521462	peak_1992
chr4	25549225	25550911	peak_1993
chr4	25551041	25551408	peak_1994
chr4	25552803	25554282	peak_1995
chr4	25555169	25556211	peak_1996
chr4	25556321	25558121	peak_1997
[truncated: 2,818 more rows]

## Sheet: Table S7
Fairchild gene coordinates and ASE designation
Chromosome	start	end	Gene_id	strand	Type
chr1	84067	95675	FAIR_000001-T1	+	All
chr1	98514	101942	FAIR_000002-T1	+	All
chr1	107833	111301	FAIR_000003-T1	+	All
chr1	116124	124150	FAIR_000004-T1	-	All
chr1	127773	129181	FAIR_000005-T1	-	All
chr1	140675	143360	FAIR_000006-T1	+	All
chr1	149664	153068	FAIR_000007-T1	-	All
chr1	153323	162517	FAIR_000008-T1	+	All
chr1	163514	165241	FAIR_000009-T1	+	All
chr1	167841	170723	FAIR_000010-T1	+	All
chr1	171215	171893	FAIR_000011-T1	-	All
chr1	172862	176350	FAIR_000012-T1	-	All
chr1	179446	181075	FAIR_000013-T1	+	All
chr1	182918	195325	FAIR_000014-T1	+	All
chr1	195646	199013	FAIR_000015-T1	-	All
chr1	199624	202754	FAIR_000016-T1	-	All
chr1	205050	207903	FAIR_000017-T1	-	All
chr1	212293	214378	FAIR_000018-T1	+	All
chr1	214563	216993	FAIR_000019-T1	-	Allele-specific
chr1	220159	221709	FAIR_000020-T1	+	All
chr1	223593	226218	FAIR_000021-T1	+	All
chr1	226922	228562	FAIR_000022-T1	+	All
chr1	228914	239831	FAIR_000023-T1	-	All
chr1	243709	247092	FAIR_000024-T1	-	All
chr1	247386	248220	FAIR_000025-T1	+	All
chr1	251864	252382	FAIR_000026-T1	-	All
chr1	263373	265292	FAIR_000027-T1	+	All
chr1	268880	272257	FAIR_000028-T1	+	All
chr1	272290	273033	FAIR_000029-T1	-	All
chr1	273932	283337	FAIR_000030-T1	-	All
chr1	289397	289802	FAIR_000031-T1	+	All
chr1	294858	295370	FAIR_000032-T1	+	All
chr1	315078	321244	FAIR_000033-T1	+	All
chr1	321857	324491	FAIR_000034-T1	-	All
chr1	329757	332210	FAIR_000035-T1	+	All
chr1	334720	336270	FAIR_000036-T1	-	All
chr1	336298	338645	FAIR_000037-T1	-	All
chr1	345917	351249	FAIR_000038-T1	+	All
chr1	350772	354862	FAIR_000039-T1	-	All
chr1	357451	358102	FAIR_000040-T1	-	All
chr1	358824	360633	FAIR_000041-T1	-	All
chr1	361232	363125	FAIR_000042-T1	-	All
chr1	364525	371532	FAIR_000043-T1	+	All
chr1	372348	375635	FAIR_000044-T1	+	All
chr1	376460	377305	FAIR_000045-T1	-	All
chr1	389130	390177	FAIR_000046-T1	+	All
chr1	395245	398650	FAIR_000047-T1	-	All
chr1	401209	406546	FAIR_000048-T1	+	All
chr1	406861	412138	FAIR_000049-T1	+	All
chr1	414162	415459	FAIR_000050-T1	+	All
chr1	417147	420277	FAIR_000051-T1	+	All
chr1	424354	425562	FAIR_000052-T1	+	All
chr1	426259	427362	FAIR_000053-T1	+	All
chr1	432231	432554	FAIR_000054-T1	+	All
chr1	435303	436663	FAIR_000055-T1	+	All
chr1	436743	438379	FAIR_000056-T1	+	All
chr1	438939	448980	FAIR_000057-T1	+	All
chr1	459162	465864	FAIR_000058-T1	+	All
chr1	467385	472875	FAIR_000059-T1	-	All
chr1	476016	478943	FAIR_000060-T1	+	All
chr1	480331	484541	FAIR_000061-T1	-	All
chr1	490842	492173	FAIR_000062-T1	+	All
chr1	494659	495132	FAIR_000063-T1	+	All
chr1	495497	502823	FAIR_000064-T1	-	All
chr1	505202	507147	FAIR_000065-T1	-	All
chr1	508485	513265	FAIR_000066-T1	-	All
chr1	516820	517424	FAIR_000067-T1	+	All
chr1	517514	519826	FAIR_000068-T1	+	All
chr1	529056	534029	FAIR_000069-T1	+	All
chr1	534894	541815	FAIR_000070-T1	+	Allele-specific
chr1	540963	541815	FAIR_000071-T1	-	All
chr1	544910	545948	FAIR_000072-T1	-	All
chr1	551988	556351	FAIR_000073-T1	-	Geneiase
chr1	558689	561809	FAIR_000074-T1	-	Geneiase
chr1	573845	585087	FAIR_000075-T1	+	All
chr1	585326	586567	FAIR_000076-T1	-	All
chr1	592309	594363	FAIR_000077-T1	-	All
chr1	596588	597613	FAIR_000078-T1	+	All
chr1	600129	601684	FAIR_000079-T1	+	All
chr1	603620	609195	FAIR_000080-T1	+	All
chr1	610672	611937	FAIR_000081-T1	+	All
chr1	612270	612932	FAIR_000082-T1	+	All
chr1	612933	613978	FAIR_000083-T1	+	All
chr1	616668	621423	FAIR_000084-T1	-	Geneiase
chr1	625210	628807	FAIR_000085-T1	-	Geneiase
chr1	631296	637165	FAIR_000086-T1	-	Geneiase
chr1	642380	642798	FAIR_000087-T1	+	All
chr1	652941	657199	FAIR_000088-T1	+	All
chr1	657935	662893	FAIR_000089-T1	-	All
chr1	670894	672091	FAIR_000090-T1	+	All
chr1	672752	677841	FAIR_000091-T1	-	All
chr1	682011	686402	FAIR_000092-T1	-	All
chr1	692308	693861	FAIR_000093-T1	-	All
chr1	694310	695388	FAIR_000094-T1	-	All
chr1	701999	702355	FAIR_000095-T1	+	All
chr1	707240	707513	FAIR_000096-T1	+	All
chr1	709921	710658	FAIR_000097-T1	-	All
chr1	718271	726103	FAIR_000098-T1	-	All
chr1	730646	731140	FAIR_000099-T1	-	Geneiase
chr1	731633	732094	FAIR_000100-T1	-	All
chr1	732815	735071	FAIR_000101-T1	-	All
chr1	736327	739852	FAIR_000102-T1	-	All
chr1	749344	750250	FAIR_000103-T1	+	All
chr1	760694	761018	FAIR_000104-T1	+	All
chr1	767637	770351	FAIR_000105-T1	+	All
chr1	773135	775484	FAIR_000106-T1	+	All
chr1	778677	782827	FAIR_000107-T1	-	Geneiase
chr1	785018	791371	FAIR_000108-T1	-	Geneiase
chr1	791137	792517	FAIR_000109-T1	+	All
chr1	797793	799599	FAIR_000110-T1	+	Geneiase
chr1	816771	818583	FAIR_000111-T1	+	All
chr1	829122	831099	FAIR_000112-T1	+	Geneiase
chr1	842157	842798	FAIR_000113-T1	+	All
chr1	851247	853210	FAIR_000114-T1	+	Geneiase
chr1	860773	862642	FAIR_000115-T1	+	Geneiase
chr1	865044	866920	FAIR_000116-T1	-	All
chr1	876449	879656	FAIR_000117-T1	-	All
chr1	881561	885218	FAIR_000118-T1	-	Geneiase
chr1	888020	893006	FAIR_000119-T1	-	Geneiase
chr1	894163	896057	FAIR_000120-T1	-	All
chr1	896107	899834	FAIR_000121-T1	-	Geneiase
chr1	900143	902705	FAIR_000122-T1	+	Geneiase
chr1	903272	905798	FAIR_000123-T1	+	Geneiase
chr1	906375	913505	FAIR_000124-T1	-	Allele-specific
chr1	914048	916943	FAIR_000125-T1	-	Geneiase
chr1	917111	921107	FAIR_000126-T1	+	All
chr1	919605	920961	FAIR_000127-T1	-	All
chr1	926398	927322	FAIR_000128-T1	+	Geneiase
chr1	933003	936726	FAIR_000129-T1	+	Geneiase
chr1	938733	939360	FAIR_000130-T1	+	All
chr1	940205	944634	FAIR_000131-T1	+	Geneiase
chr1	945270	947309	FAIR_000132-T1	+	Geneiase
chr1	948074	949696	FAIR_000133-T1	+	All
chr1	950538	954234	FAIR_000134-T1	+	Geneiase
chr1	954839	955203	FAIR_000135-T1	+	All
chr1	956069	960306	FAIR_000136-T1	+	All
chr1	964169	971063	FAIR_000137-T1	-	Geneiase
chr1	972427	974442	FAIR_000138-T1	-	All
chr1	975375	978148	FAIR_000139-T1	-	Geneiase
chr1	978546	980958	FAIR_000140-T1	-	All
chr1	983080	986208	FAIR_000141-T1	-	Geneiase
chr1	991175	996311	FAIR_000142-T1	+	Geneiase
chr1	996054	997913	FAIR_000143-T1	+	All
chr1	1000447	1005971	FAIR_000144-T1	+	Geneiase
chr1	1006201	1006524	FAIR_000145-T1	+	All
chr1	1007756	1008974	FAIR_000146-T1	-	All
chr1	1010684	1014007	FAIR_000147-T1	-	Geneiase
chr1	1014613	1016634	FAIR_000148-T1	+	Geneiase
chr1	1017345	1017997	FAIR_000149-T1	-	All
chr1	1018857	1023914	FAIR_000151-T1	-	All
chr1	1019237	1019724	FAIR_000150-T1	+	All
chr1	1030225	1034678	FAIR_000152-T1	+	All
chr1	1035210	1038872	FAIR_000153-T1	+	All
chr1	1039270	1043627	FAIR_000154-T1	+	All
chr1	1044527	1046203	FAIR_000155-T1	-	All
chr1	1046292	1046979	FAIR_000156-T1	-	All
chr1	1047133	1047700	FAIR_000157-T1	-	All
chr1	1048621	1051809	FAIR_000158-T1	-	All
chr1	1053291	1053602	FAIR_000159-T1	-	All
chr1	1053976	1056339	FAIR_000160-T1	-	All
chr1	1059219	1060648	FAIR_000161-T1	-	All
chr1	1061738	1072670	FAIR_000162-T1	+	All
chr1	1073377	1075601	FAIR_000163-T1	-	All
chr1	1079219	1079554	FAIR_000164-T1	-	All
chr1	1084159	1084488	FAIR_000165-T1	-	All
chr1	1084648	1085062	FAIR_000166-T1	-	All
chr1	1102251	1103630	FAIR_000167-T1	-	All
chr1	1114167	1122036	FAIR_000168-T1	-	Geneiase
chr1	1127116	1133142	FAIR_000169-T1	+	Geneiase
chr1	1134170	1143554	FAIR_000170-T1	+	All
chr1	1156944	1165756	FAIR_000171-T1	-	Geneiase
chr1	1166629	1170771	FAIR_000172-T1	-	Geneiase
chr1	1172214	1173911	FAIR_000173-T1	+	Geneiase
chr1	1177426	1180733	FAIR_000174-T1	-	Geneiase
chr1	1185221	1192923	FAIR_000175-T1	-	Geneiase
chr1	1195470	1197352	FAIR_032020-T1	+	All
chr1	1205860	1210103	FAIR_000176-T1	+	All
chr1	1210506	1210889	FAIR_000177-T1	+	All
chr1	1211210	1232987	FAIR_000178-T1	+	Geneiase
chr1	1239876	1242599	FAIR_000179-T1	+	All
chr1	1242852	1247592	FAIR_000180-T1	-	All
chr1	1253000	1254582	FAIR_000181-T1	-	Geneiase
chr1	1260981	1261793	FAIR_000182-T1	+	All
chr1	1265533	1266772	FAIR_000183-T1	-	All
chr1	1271221	1273435	FAIR_000184-T1	+	All
chr1	1276562	1277710	FAIR_000185-T1	-	All
chr1	1288736	1289762	FAIR_000186-T1	-	All
chr1	1303507	1305857	FAIR_000187-T1	+	All
chr1	1325503	1327670	FAIR_000188-T1	+	All
chr1	1328116	1331591	FAIR_000189-T1	+	All
chr1	1337398	1341131	FAIR_000190-T1	+	All
chr1	1344418	1346224	FAIR_000191-T1	-	All
chr1	1390810	1397434	FAIR_000192-T1	+	Geneiase
chr1	1400576	1401022	FAIR_000193-T1	-	All
chr1	1408414	1411142	FAIR_000194-T1	+	All
chr1	1433139	1435633	FAIR_000195-T1	+	All
chr1	1437481	1437749	FAIR_000196-T1	+	All
chr1	1439882	1443744	FAIR_000197-T1	+	All
chr1	1444320	1448016	FAIR_000198-T1	-	All
chr1	1460206	1460805	FAIR_000199-T1	+	Geneiase
chr1	1461448	1463520	FAIR_000200-T1	+	All
chr1	1468808	1471888	FAIR_000201-T1	+	Geneiase
chr1	1471658	1476993	FAIR_000202-T1	-	Geneiase
chr1	1478638	1485747	FAIR_000203-T1	+	Geneiase
chr1	1498890	1503692	FAIR_000204-T1	+	Geneiase
chr1	1503777	1504220	FAIR_000205-T1	-	All
chr1	1508021	1511562	FAIR_000206-T1	-	Geneiase
chr1	1516602	1523219	FAIR_000207-T1	+	Allele-specific
chr1	1523870	1526396	FAIR_000208-T1	+	Geneiase
chr1	1527187	1540613	FAIR_000209-T1	-	Geneiase
chr1	1543723	1545466	FAIR_000210-T1	-	Geneiase
chr1	1549317	1553084	FAIR_000211-T1	+	All
chr1	1554763	1563293	FAIR_000212-T1	+	Geneiase
chr1	1564580	1568377	FAIR_000213-T1	+	Allele-specific
chr1	1569777	1573002	FAIR_000214-T1	+	Geneiase
chr1	1573671	1577243	FAIR_000215-T1	-	Geneiase
chr1	1582186	1582803	FAIR_000216-T1	-	Geneiase
chr1	1583017	1583300	FAIR_000217-T1	+	All
chr1	1590249	1593334	FAIR_000218-T1	-	All
chr1	1594510	1597855	FAIR_000219-T1	+	All
chr1	1599347	1600820	FAIR_000220-T1	+	Geneiase
chr1	1613942	1616021	FAIR_000221-T1	+	All
chr1	1618625	1620834	FAIR_000222-T1	+	All
chr1	1624126	1624941	FAIR_000223-T1	-	All
chr1	1628302	1628932	FAIR_000224-T1	-	All
chr1	1630852	1631794	FAIR_000225-T1	-	All
chr1	1632281	1634937	FAIR_000226-T1	+	All
chr1	1633805	1639357	FAIR_000227-T1	-	Allele-specific
chr1	1639417	1643631	FAIR_000228-T1	-	Allele-specific
chr1	1645303	1652306	FAIR_000229-T1	-	Geneiase
chr1	1657627	1659133	FAIR_000230-T1	-	Geneiase
chr1	1663131	1667351	FAIR_000231-T1	+	Geneiase
chr1	1667749	1671165	FAIR_000232-T1	-	All
chr1	1674162	1679774	FAIR_000233-T1	+	All
chr1	1682450	1683757	FAIR_000234-T1	+	All
chr1	1685123	1688304	FAIR_000235-T1	+	All
chr1	1688687	1691175	FAIR_000236-T1	-	All
chr1	1692607	1701248	FAIR_000237-T1	-	Geneiase
chr1	1711997	1714527	FAIR_000238-T1	-	Geneiase
chr1	1716457	1717305	FAIR_000239-T1	+	All
chr1	1721756	1728609	FAIR_000240-T1	+	All
chr1	1729304	1731242	FAIR_000241-T1	-	All
chr1	1737983	1741481	FAIR_000242-T1	+	Geneiase
chr1	1744136	1748218	FAIR_000243-T1	-	Geneiase
chr1	1750296	1750937	FAIR_000244-T1	-	Geneiase
chr1	1751423	1753761	FAIR_000245-T1	-	All
chr1	1754629	1758838	FAIR_000246-T1	-	Geneiase
chr1	1763906	1765006	FAIR_000247-T1	+	Geneiase
chr1	1768088	1774652	FAIR_000248-T1	+	Geneiase
chr1	1774888	1775190	FAIR_000249-T1	+	Geneiase
chr1	1776225	1781003	FAIR_000250-T1	+	Geneiase
chr1	1783034	1786717	FAIR_000252-T1	+	Geneiase
chr1	1789869	1790510	FAIR_000253-T1	-	All
chr1	1800468	1802535	FAIR_000254-T1	+	Geneiase
chr1	1801731	1806592	FAIR_000255-T1	-	Allele-specific
chr1	1814606	1818265	FAIR_000256-T1	+	Geneiase
chr1	1818941	1822217	FAIR_000257-T1	+	Geneiase
chr1	1831934	1836064	FAIR_000258-T1	+	Geneiase
chr1	1836065	1837663	FAIR_000259-T1	-	All
chr1	1841196	1843032	FAIR_000260-T1	-	All
chr1	1843101	1843487	FAIR_000261-T1	-	All
chr1	1843829	1846421	FAIR_000262-T1	-	Geneiase
chr1	1854457	1855119	FAIR_000263-T1	-	All
chr1	1855943	1857347	FAIR_000264-T1	-	Geneiase
chr1	1863009	1866579	FAIR_000265-T1	-	All
chr1	1869186	1870796	FAIR_000266-T1	+	All
chr1	1880384	1882784	FAIR_000267-T1	-	All
chr1	1891711	1897482	FAIR_000268-T1	-	All
chr1	1908323	1911650	FAIR_000269-T1	+	All
chr1	1913339	1914274	FAIR_000271-T1	+	All
chr1	1914875	1915713	FAIR_000272-T1	-	All
chr1	1916724	1922673	FAIR_000273-T1	+	All
chr1	1924014	1929195	FAIR_000274-T1	+	All
chr1	1934435	1935366	FAIR_000275-T1	+	All
chr1	1937876	1939274	FAIR_000276-T1	+	All
chr1	1939981	1940225	FAIR_000277-T1	-	All
chr1	1948714	1950110	FAIR_000278-T1	+	All
chr1	1955523	1956853	FAIR_000279-T1	+	All
chr1	1964936	1965989	FAIR_000280-T1	+	All
chr1	1967657	1970197	FAIR_000281-T1	+	All
chr1	1970518	1974641	FAIR_000283-T1	+	All
chr1	1981095	1982150	FAIR_000284-T1	+	All
chr1	1982752	1983924	FAIR_000285-T1	+	All
chr1	1984557	1987520	FAIR_000286-T1	-	All
chr1	1991550	1993352	FAIR_000287-T1	-	All
chr1	1994290	1999337	FAIR_000288-T1	+	Geneiase
chr1	2005554	2006304	FAIR_000289-T1	+	All
chr1	2014059	2014956	FAIR_000290-T1	-	All
chr1	2017094	2018427	FAIR_000291-T1	+	All
chr1	2028810	2032815	FAIR_000292-T1	+	Geneiase
chr1	2035385	2037461	FAIR_000293-T1	-	All
chr1	2039084	2046659	FAIR_000294-T1	-	Geneiase
chr1	2049346	2051206	FAIR_000295-T1	-	Geneiase
chr1	2053970	2054275	FAIR_000296-T1	-	All
chr1	2057083	2057443	FAIR_000297-T1	-	Geneiase
chr1	2057459	2060878	FAIR_000298-T1	-	Geneiase
chr1	2062058	2065619	FAIR_000299-T1	+	Geneiase
chr1	2069765	2070521	FAIR_000300-T1	+	All
chr1	2083344	2084169	FAIR_000301-T1	-	All
chr1	2091633	2092981	FAIR_000302-T1	-	All
chr1	2100631	2101322	FAIR_000303-T1	+	All
chr1	2106086	2108494	FAIR_000304-T1	-	All
chr1	2108657	2109928	FAIR_000305-T1	-	Geneiase
chr1	2114253	2115484	FAIR_000306-T1	-	All
chr1	2121477	2128481	FAIR_000307-T1	+	All
chr1	2128461	2132997	FAIR_000308-T1	-	All
chr1	2141746	2142666	FAIR_000309-T1	-	All
chr1	2143613	2151377	FAIR_000310-T1	-	Geneiase
chr1	2153070	2154686	FAIR_000311-T1	-	All
chr1	2156058	2159187	FAIR_000312-T1	+	All
chr1	2159663	2163392	FAIR_000313-T1	+	Geneiase
chr1	2166804	2169356	FAIR_000314-T1	+	Geneiase
chr1	2169414	2169782	FAIR_000315-T1	+	All
chr1	2172169	2173763	FAIR_000316-T1	+	Geneiase
chr1	2179833	2180996	FAIR_000317-T1	-	All
chr1	2186917	2187711	FAIR_000318-T1	+	Geneiase
chr1	2188907	2190596	FAIR_000319-T1	-	All
chr1	2200155	2203314	FAIR_000320-T1	-	All
chr1	2205779	2206128	FAIR_000321-T1	-	All
chr1	2211052	2212908	FAIR_000322-T1	-	All
chr1	2216619	2220998	FAIR_000323-T1	+	All
chr1	2221907	2224827	FAIR_000324-T1	-	All
chr1	2226274	2231720	FAIR_000325-T1	-	Geneiase
chr1	2234004	2234500	FAIR_000326-T1	+	All
chr1	2236883	2239714	FAIR_000327-T1	-	All
chr1	2242178	2248577	FAIR_000328-T1	-	Geneiase
chr1	2248813	2250740	FAIR_000329-T1	+	Geneiase
chr1	2254721	2255386	FAIR_000330-T1	-	All
chr1	2258019	2259854	FAIR_000331-T1	-	All
chr1	2260848	2263478	FAIR_000332-T1	+	Geneiase
chr1	2267095	2269799	FAIR_000333-T1	+	All
chr1	2273657	2275633	FAIR_000334-T1	+	All
chr1	2284557	2287305	FAIR_000335-T1	+	All
chr1	2291164	2292949	FAIR_000336-T1	+	All
chr1	2302102	2304070	FAIR_000337-T1	+	All
chr1	2308697	2310394	FAIR_000338-T1	+	All
chr1	2319551	2321517	FAIR_000339-T1	+	All
chr1	2324022	2325530	FAIR_000340-T1	-	All
chr1	2334002	2335064	FAIR_000341-T1	-	Geneiase
chr1	2362448	2363861	FAIR_000342-T1	-	All
chr1	2366194	2368544	FAIR_000343-T1	+	All
chr1	2391856	2394047	FAIR_000344-T1	+	Allele-specific
chr1	2398453	2400724	FAIR_000345-T1	+	All
chr1	2437092	2439403	FAIR_000346-T1	+	Geneiase
chr1	2440391	2441220	FAIR_000347-T1	-	All
chr1	2441812	2443332	FAIR_000348-T1	-	All
chr1	2461791	2462781	FAIR_000349-T1	-	All
chr1	2495612	2498465	FAIR_000350-T1	-	All
chr1	2499484	2501487	FAIR_000351-T1	+	All
chr1	2506718	2513752	FAIR_000353-T1	+	All
chr1	2514106	2517391	FAIR_000354-T1	-	Geneiase
chr1	2518536	2519261	FAIR_000355-T1	+	Geneiase
chr1	2530195	2530786	FAIR_000356-T1	+	All
chr1	2535344	2536551	FAIR_000357-T1	+	Allele-specific
chr1	2549423	2551889	FAIR_000358-T1	+	All
chr1	2560303	2568310	FAIR_000359-T1	+	Geneiase
chr1	2571369	2573344	FAIR_000360-T1	+	All
chr1	2574873	2578514	FAIR_000361-T1	+	Allele-specific
chr1	2579986	2581459	FAIR_000362-T1	-	All
chr1	2586878	2587822	FAIR_000363-T1	+	All
chr1	2587911	2590674	FAIR_000364-T1	-	Geneiase
chr1	2591317	2596281	FAIR_000365-T1	-	Geneiase
chr1	2600301	2602864	FAIR_000366-T1	-	Geneiase
chr1	2606145	2608591	FAIR_000367-T1	+	Geneiase
chr1	2617392	2621447	FAIR_000368-T1	+	All
chr1	2623721	2627061	FAIR_000369-T1	+	Geneiase
chr1	2628245	2632803	FAIR_000370-T1	+	Geneiase
chr1	2633265	2635455	FAIR_000371-T1	+	All
chr1	2637382	2642916	FAIR_000372-T1	+	Geneiase
chr1	2643957	2646566	FAIR_000373-T1	-	All
chr1	2654801	2657234	FAIR_000374-T1	-	Geneiase
chr1	2658115	2662110	FAIR_000375-T1	+	Allele-specific
chr1	2663273	2678219	FAIR_000376-T1	+	Geneiase
chr1	2678341	2679393	FAIR_000377-T1	+	All
chr1	2680148	2683067	FAIR_000378-T1	-	Geneiase
chr1	2684196	2688022	FAIR_000379-T1	-	Geneiase
chr1	2694722	2701968	FAIR_000380-T1	+	Geneiase
chr1	2703851	2711002	FAIR_000381-T1	+	All
chr1	2711280	2712641	FAIR_000382-T1	-	Geneiase
chr1	2721660	2729963	FAIR_000383-T1	+	Geneiase
chr1	2727605	2729116	FAIR_000384-T1	-	Geneiase
chr1	2737723	2739315	FAIR_000385-T1	+	Allele-specific
chr1	2739574	2741895	FAIR_000386-T1	+	Geneiase
chr1	2744300	2745926	FAIR_000387-T1	+	Geneiase
chr1	2746615	2750014	FAIR_000388-T1	-	Allele-specific
chr1	2759332	2760399	FAIR_000389-T1	+	All
chr1	2760598	2765206	FAIR_000390-T1	-	Geneiase
chr1	2766474	2768255	FAIR_032021-T1	+	All
chr1	2774575	2775563	FAIR_000391-T1	-	All
chr1	2777085	2800444	FAIR_000392-T1	-	Geneiase
chr1	2804597	2809000	FAIR_000393-T1	+	Geneiase
chr1	2810186	2811346	FAIR_000395-T1	+	Geneiase
chr1	2811968	2812270	FAIR_000396-T1	+	All
chr1	2812518	2814143	FAIR_000397-T1	-	All
chr1	2814274	2816358	FAIR_000398-T1	+	All
chr1	2816909	2817489	FAIR_000399-T1	-	Geneiase
chr1	2817522	2820145	FAIR_000400-T1	-	All
chr1	2822222	2823915	FAIR_000401-T1	+	Geneiase
chr1	2826393	2826719	FAIR_000402-T1	-	Geneiase
chr1	2828980	2832303	FAIR_000403-T1	-	All
chr1	2848408	2849778	FAIR_000404-T1	-	Geneiase
chr1	2856198	2859456	FAIR_000405-T1	-	Geneiase
chr1	2865148	2876726	FAIR_000406-T1	+	Geneiase
chr1	2876777	2882531	FAIR_000407-T1	+	Geneiase
chr1	2882470	2884923	FAIR_000408-T1	-	Geneiase
chr1	2902356	2905348	FAIR_000409-T1	+	All
chr1	2920269	2922290	FAIR_000411-T1	+	All
chr1	2922188	2924965	FAIR_000412-T1	-	All
chr1	2925567	2932573	FAIR_000413-T1	+	All
chr1	2933728	2937034	FAIR_000414-T1	+	All
chr1	2935853	2937024	FAIR_000415-T1	-	All
chr1	2943462	2943785	FAIR_000416-T1	-	All
chr1	2943800	2945328	FAIR_000417-T1	-	All
chr1	2950180	2953522	FAIR_000418-T1	+	All
chr1	2953980	2955473	FAIR_000419-T1	-	All
chr1	2965158	2968168	FAIR_000420-T1	-	All
chr1	2969099	2970632	FAIR_000421-T1	+	All
chr1	2988336	2991093	FAIR_000422-T1	-	All
chr1	3002643	3003087	FAIR_000423-T1	+	All
chr1	3011853	3017002	FAIR_000424-T1	+	Geneiase
chr1	3018574	3019373	FAIR_000425-T1	+	All
chr1	3020761	3023312	FAIR_000426-T1	+	All
chr1	3024878	3028598	FAIR_000427-T1	+	Geneiase
chr1	3030288	3036807	FAIR_000428-T1	+	All
chr1	3037053	3041431	FAIR_000429-T1	-	Geneiase
chr1	3042539	3046301	FAIR_000430-T1	-	Geneiase
chr1	3047856	3049839	FAIR_000431-T1	-	All
chr1	3050557	3053980	FAIR_000432-T1	-	Geneiase
chr1	3056813	3060306	FAIR_000433-T1	-	All
chr1	3060942	3063787	FAIR_000434-T1	+	Geneiase
chr1	3065845	3072689	FAIR_000435-T1	+	Geneiase
chr1	3073325	3074882	FAIR_000436-T1	-	Geneiase
chr1	3076503	3078432	FAIR_000437-T1	+	Allele-specific
chr1	3083157	3086728	FAIR_000438-T1	-	Geneiase
chr1	3087985	3094166	FAIR_000439-T1	-	Geneiase
chr1	3103803	3110742	FAIR_000440-T1	+	Geneiase
chr1	3113760	3116927	FAIR_000441-T1	-	All
chr1	3121231	3128635	FAIR_000442-T1	-	Geneiase
chr1	3129850	3133812	FAIR_000443-T1	+	Geneiase
chr1	3139167	3143026	FAIR_000445-T1	+	Allele-specific
chr1	3143270	3146278	FAIR_000446-T1	-	Geneiase
chr1	3160899	3161134	FAIR_000447-T1	+	All
chr1	3161991	3165133	FAIR_000448-T1	-	All
chr1	3180117	3181292	FAIR_000449-T1	-	All
chr1	3181323	3181932	FAIR_000450-T1	-	All
chr1	3183245	3187042	FAIR_000451-T1	+	Geneiase
chr1	3187671	3194362	FAIR_000452-T1	+	Geneiase
chr1	3196068	3200036	FAIR_000453-T1	+	All
chr1	3198577	3203106	FAIR_000454-T1	-	Geneiase
chr1	3207895	3209378	FAIR_000455-T1	+	Geneiase
chr1	3210694	3212070	FAIR_000456-T1	-	All
chr1	3219486	3223192	FAIR_000457-T1	+	Allele-specific
chr1	3223871	3224359	FAIR_000458-T1	+	All
chr1	3235082	3238574	FAIR_000459-T1	+	All
chr1	3240698	3241384	FAIR_000460-T1	+	All
chr1	3247541	3248317	FAIR_000461-T1	+	All
chr1	3249020	3250288	FAIR_000462-T1	-	All
chr1	3255088	3259023	FAIR_000463-T1	-	All
chr1	3260996	3263249	FAIR_000464-T1	-	Geneiase
chr1	3267691	3271348	FAIR_000465-T1	+	Geneiase
chr1	3273690	3274253	FAIR_000466-T1	-	All
chr1	3279424	3282888	FAIR_000467-T1	+	Geneiase
chr1	3285313	3287843	FAIR_000468-T1	+	Geneiase
chr1	3296852	3298319	FAIR_000469-T1	+	All
chr1	3333147	3336432	FAIR_000470-T1	+	All
chr1	3352941	3356525	FAIR_000471-T1	+	All
chr1	3362148	3364672	FAIR_000472-T1	-	All
chr1	3367560	3369970	FAIR_000473-T1	-	All
chr1	3374806	3381548	FAIR_000474-T1	+	Geneiase
chr1	3381605	3388080	FAIR_000475-T1	-	Geneiase
chr1	3390141	3391645	FAIR_000476-T1	-	Geneiase
chr1	3391740	3392427	FAIR_000477-T1	-	All
chr1	3393282	3394298	FAIR_000478-T1	-	All
chr1	3396536	3396719	FAIR_000479-T1	+	All
chr1	3399783	3400794	FAIR_000480-T1	-	All
chr1	3401490	3404477	FAIR_000481-T1	+	Geneiase
chr1	3404815	3408181	FAIR_000482-T1	+	Geneiase
chr1	3412161	3413866	FAIR_000483-T1	-	All
chr1	3417972	3422187	FAIR_000484-T1	+	All
chr1	3431530	3436977	FAIR_000485-T1	+	All
chr1	3437094	3437420	FAIR_000486-T1	+	All
chr1	3443008	3447072	FAIR_000487-T1	-	Geneiase
chr1	3453344	3454526	FAIR_000488-T1	-	All
chr1	3458367	3459227	FAIR_000489-T1	-	All
chr1	3489370	3489930	FAIR_000490-T1	-	All
chr1	3513005	3517302	FAIR_000491-T1	+	Geneiase
chr1	3516560	3517078	FAIR_000492-T1	-	Geneiase
chr1	3526695	3527240	FAIR_000493-T1	+	All
chr1	3529196	3529735	FAIR_000494-T1	+	All
chr1	3541029	3541777	FAIR_000495-T1	+	All
chr1	3546450	3553764	FAIR_000496-T1	+	Allele-specific
chr1	3554302	3557892	FAIR_000497-T1	-	All
chr1	3566301	3571883	FAIR_000498-T1	+	Geneiase
chr1	3572775	3577240	FAIR_000499-T1	-	All
chr1	3580817	3582543	FAIR_000500-T1	-	All
chr1	3585301	3585982	FAIR_000501-T1	-	Geneiase
chr1	3586642	3590021	FAIR_000502-T1	-	All
chr1	3590059	3591240	FAIR_000503-T1	-	All
chr1	3596225	3599014	FAIR_000504-T1	-	Geneiase
chr1	3599114	3601905	FAIR_000505-T1	-	All
chr1	3604557	3607087	FAIR_000506-T1	-	All
chr1	3607541	3609025	FAIR_000507-T1	+	All
chr1	3609738	3613429	FAIR_000508-T1	+	All
chr1	3614064	3615873	FAIR_000509-T1	+	All
chr1	3617218	3618607	FAIR_000510-T1	-	All
chr1	3618925	3622433	FAIR_000511-T1	-	All
chr1	3624366	3625343	FAIR_000512-T1	-	All
chr1	3630141	3634872	FAIR_000513-T1	-	All
chr1	3649426	3655513	FAIR_000514-T1	-	Geneiase
chr1	3656221	3662473	FAIR_000515-T1	+	Geneiase
chr1	3666694	3669590	FAIR_000516-T1	+	All
chr1	3671406	3674135	FAIR_000517-T1	+	Geneiase
chr1	3674852	3676852	FAIR_000518-T1	+	Geneiase
chr1	3678510	3679643	FAIR_000519-T1	+	All
chr1	3679786	3681265	FAIR_000520-T1	+	All
chr1	3682247	3684982	FAIR_000521-T1	+	All
chr1	3699184	3705000	FAIR_000522-T1	+	Geneiase
chr1	3702945	3704087	FAIR_000523-T1	-	Geneiase
chr1	3704108	3707561	FAIR_000524-T1	-	Geneiase
chr1	3708664	3711337	FAIR_000525-T1	+	Geneiase
chr1	3722145	3722459	FAIR_000526-T1	+	All
chr1	3722676	3725930	FAIR_000527-T1	-	Geneiase
chr1	3728359	3732941	FAIR_000528-T1	-	Geneiase
chr1	3733205	3738970	FAIR_000529-T1	+	All
chr1	3741140	3742699	FAIR_000530-T1	-	Geneiase
chr1	3748551	3749472	FAIR_000531-T1	-	All
chr1	3759451	3764144	FAIR_000532-T1	+	All
chr1	3763530	3768324	FAIR_000533-T1	-	All
chr1	3769948	3770367	FAIR_000534-T1	+	All
chr1	3772162	3783301	FAIR_000535-T1	+	Geneiase
chr1	3785460	3787404	FAIR_000536-T1	+	Allele-specific
chr1	3789685	3803362	FAIR_000537-T1	-	Geneiase
chr1	3804737	3808596	FAIR_000538-T1	-	Geneiase
chr1	3817729	3820057	FAIR_000539-T1	+	Geneiase
chr1	3824378	3829624	FAIR_000540-T1	+	Geneiase
chr1	3830336	3835904	FAIR_000541-T1	-	Geneiase
chr1	3837082	3843416	FAIR_000542-T1	+	Geneiase
chr1	3842536	3845004	FAIR_000543-T1	-	Geneiase
chr1	3845130	3850110	FAIR_000544-T1	-	All
chr1	3852752	3854605	FAIR_000545-T1	-	All
chr1	3855158	3857259	FAIR_000546-T1	-	All
chr1	3861743	3862838	FAIR_000547-T1	-	All
chr1	3868385	3871584	FAIR_000548-T1	+	Geneiase
chr1	3872138	3874156	FAIR_000549-T1	-	All
chr1	3876706	3880682	FAIR_000550-T1	+	Geneiase
chr1	3885188	3893280	FAIR_000551-T1	-	Geneiase
chr1	3898938	3903790	FAIR_000552-T1	+	Geneiase
chr1	3903917	3909263	FAIR_000553-T1	-	Geneiase
chr1	3921035	3925608	FAIR_000554-T1	+	Geneiase
chr1	3925784	3927430	FAIR_000555-T1	-	All
chr1	3930949	3932910	FAIR_000556-T1	-	Geneiase
chr1	3932980	3937470	FAIR_000557-T1	+	Geneiase
chr1	3939075	3939587	FAIR_000558-T1	+	Geneiase
chr1	3946723	3947082	FAIR_000559-T1	-	Geneiase
chr1	3952815	3953198	FAIR_000560-T1	+	Geneiase
chr1	3956693	3959659	FAIR_000561-T1	-	All
chr1	3959506	3963156	FAIR_000562-T1	+	All
chr1	3970654	3974891	FAIR_000563-T1	-	Geneiase
chr1	3972174	3976332	FAIR_000564-T1	+	Geneiase
chr1	3978300	3981878	FAIR_000565-T1	+	Allele-specific
chr1	3982623	3984165	FAIR_000566-T1	-	All
chr1	3989293	3995464	FAIR_000567-T1	-	All
chr1	3998701	4001729	FAIR_000568-T1	-	Geneiase
chr1	4003271	4004207	FAIR_000569-T1	-	All
chr1	4007683	4014334	FAIR_000570-T1	-	Geneiase
chr1	4022805	4027467	FAIR_000571-T1	+	Geneiase
chr1	4031237	4034887	FAIR_000572-T1	+	Geneiase
chr1	4041518	4043835	FAIR_000573-T1	-	All
chr1	4044033	4045871	FAIR_000574-T1	-	All
chr1	4053743	4054360	FAIR_000575-T1	-	All
chr1	4060913	4062099	FAIR_000576-T1	-	All
chr1	4068703	4078186	FAIR_000577-T1	-	Geneiase
chr1	4081952	4087814	FAIR_000578-T1	-	Geneiase
chr1	4088424	4088753	FAIR_000579-T1	-	All
chr1	4094391	4097445	FAIR_000580-T1	+	Geneiase
chr1	4105955	4107904	FAIR_000581-T1	+	All
chr1	4108970	4109991	FAIR_000582-T1	-	All
chr1	4114059	4116671	FAIR_000583-T1	-	Geneiase
chr1	4117608	4124890	FAIR_000584-T1	-	All
chr1	4127827	4131567	FAIR_000585-T1	-	All
chr1	4131822	4132739	FAIR_000586-T1	-	All
chr1	4141953	4143547	FAIR_000587-T1	-	Allele-specific
chr1	4154967	4162867	FAIR_000588-T1	-	Geneiase
chr1	4171125	4172946	FAIR_000589-T1	+	Geneiase
chr1	4175891	4177870	FAIR_000590-T1	-	Geneiase
chr1	4188958	4190039	FAIR_000591-T1	-	All
chr1	4192509	4192879	FAIR_000592-T1	-	Geneiase
chr1	4193000	4196482	FAIR_000593-T1	-	Geneiase
chr1	4200325	4200756	FAIR_000594-T1	-	Geneiase
chr1	4225115	4228521	FAIR_000595-T1	-	Allele-specific
chr1	4237167	4240247	FAIR_000596-T1	-	Geneiase
chr1	4243616	4245494	FAIR_000597-T1	+	Geneiase
chr1	4250005	4253003	FAIR_000598-T1	+	Geneiase
chr1	4257118	4257894	FAIR_000599-T1	+	All
chr1	4263695	4265697	FAIR_000600-T1	+	All
chr1	4266674	4268353	FAIR_000601-T1	-	All
chr1	4271021	4274318	FAIR_000602-T1	+	All
chr1	4274430	4277353	FAIR_000603-T1	+	All
chr1	4277344	4281414	FAIR_000604-T1	-	All
chr1	4289767	4292309	FAIR_000605-T1	-	All
chr1	4292938	4294885	FAIR_000606-T1	-	All
chr1	4295237	4295545	FAIR_000607-T1	-	All
chr1	4302319	4303365	FAIR_000608-T1	+	All
chr1	4313725	4320481	FAIR_000609-T1	-	All
chr1	4324434	4327246	FAIR_000610-T1	-	All
chr1	4334368	4337316	FAIR_000611-T1	+	All
chr1	4338045	4341231	FAIR_000612-T1	+	All
chr1	4343811	4344679	FAIR_000613-T1	-	All
chr1	4358622	4361439	FAIR_000614-T1	+	All
chr1	4362838	4366026	FAIR_000615-T1	+	All
chr1	4366453	4369211	FAIR_000616-T1	-	All
chr1	4370301	4374805	FAIR_000617-T1	-	All
chr1	4377170	4380574	FAIR_000618-T1	-	All
chr1	4384945	4394272	FAIR_000619-T1	+	All
chr1	4394019	4394970	FAIR_000620-T1	-	All
chr1	4406662	4408366	FAIR_000621-T1	+	All
chr1	4422699	4426235	FAIR_000622-T1	+	All
chr1	4433185	4442826	FAIR_000623-T1	+	Geneiase
chr1	4444069	4448076	FAIR_000624-T1	-	Geneiase
chr1	4450311	4453460	FAIR_000625-T1	+	All
chr1	4456740	4459750	FAIR_000626-T1	+	Geneiase
chr1	4460256	4473721	FAIR_000627-T1	-	All
chr1	4475616	4476924	FAIR_000628-T1	+	All
chr1	4480919	4482611	FAIR_000629-T1	+	Geneiase
chr1	4483830	4484483	FAIR_000630-T1	-	All
chr1	4485612	4486595	FAIR_000631-T1	-	Geneiase
chr1	4488341	4489043	FAIR_000632-T1	-	Allele-specific
chr1	4494317	4495348	FAIR_000633-T1	-	All
chr1	4506076	4506601	FAIR_000634-T1	-	Geneiase
chr1	4506603	4507339	FAIR_000635-T1	-	All
chr1	4509607	4510059	FAIR_000636-T1	-	All
chr1	4518913	4520093	FAIR_000637-T1	-	All
chr1	4523438	4524392	FAIR_000638-T1	-	All
chr1	4525284	4529555	FAIR_000639-T1	-	Geneiase
chr1	4533918	4535713	FAIR_000640-T1	+	All
chr1	4536639	4539984	FAIR_000641-T1	-	All
chr1	4554550	4558209	FAIR_000642-T1	+	All
chr1	4561302	4568948	FAIR_000643-T1	-	Geneiase
chr1	4588861	4593394	FAIR_000644-T1	-	All
chr1	4593322	4595935	FAIR_000645-T1	+	All
chr1	4595005	4599932	FAIR_000646-T1	+	Geneiase
chr1	4603561	4605496	FAIR_000647-T1	+	All
chr1	4606343	4607364	FAIR_000648-T1	-	Geneiase
chr1	4635590	4640837	FAIR_000649-T1	+	Geneiase
chr1	4642378	4642872	FAIR_000650-T1	-	All
chr1	4644012	4646644	FAIR_000651-T1	+	All
chr1	4647510	4649942	FAIR_000652-T1	-	All
chr1	4660736	4661646	FAIR_000653-T1	-	All
chr1	4661660	4662208	FAIR_000654-T1	-	All
chr1	4679525	4682115	FAIR_000655-T1	-	All
chr1	4682695	4684164	FAIR_000656-T1	-	All
chr1	4688890	4689850	FAIR_000657-T1	-	All
chr1	4697636	4698541	FAIR_000658-T1	-	All
chr1	4700311	4703805	FAIR_000659-T1	-	All
chr1	4704327	4704683	FAIR_000660-T1	+	All
chr1	4718304	4719262	FAIR_000661-T1	+	All
chr1	4729702	4732348	FAIR_000662-T1	+	Allele-specific
chr1	4738569	4740163	FAIR_000663-T1	+	All
chr1	4746121	4749356	FAIR_000665-T1	+	Geneiase
chr1	4758161	4759359	FAIR_000666-T1	+	Geneiase
chr1	4759616	4762216	FAIR_000668-T1	-	All
chr1	4762453	4765299	FAIR_000669-T1	+	All
chr1	4766294	4767971	FAIR_000670-T1	-	All
chr1	4769028	4791350	FAIR_000671-T1	-	Geneiase
chr1	4798294	4800383	FAIR_000672-T1	+	All
chr1	4800504	4802495	FAIR_000673-T1	+	All
chr1	4803674	4808530	FAIR_032022-T1	+	All
chr1	4809853	4811182	FAIR_000674-T1	+	Geneiase
chr1	4811188	4811922	FAIR_000675-T1	+	Geneiase
chr1	4812493	4816018	FAIR_000677-T1	-	All
chr1	4812633	4812965	FAIR_000676-T1	+	All
chr1	4827820	4828624	FAIR_000678-T1	+	All
chr1	4829224	4830892	FAIR_000679-T1	-	All
chr1	4848105	4851113	FAIR_000680-T1	+	Geneiase
chr1	4853986	4855062	FAIR_000681-T1	-	Geneiase
chr1	4856243	4860266	FAIR_000682-T1	+	All
chr1	4860836	4862679	FAIR_000683-T1	+	Geneiase
chr1	4863701	4865674	FAIR_000684-T1	-	Geneiase
chr1	4875696	4878985	FAIR_000685-T1	-	Geneiase
chr1	4883663	4888901	FAIR_000686-T1	+	Geneiase
chr1	4889300	4891912	FAIR_000687-T1	-	Geneiase
chr1	4896938	4899146	FAIR_000688-T1	-	Geneiase
chr1	4900284	4905578	FAIR_000689-T1	-	Geneiase
chr1	4917572	4918534	FAIR_000690-T1	+	Geneiase
chr1	4919385	4920130	FAIR_000691-T1	+	All
chr1	4936323	4937029	FAIR_000692-T1	-	All
chr1	4942115	4945830	FAIR_000693-T1	+	All
chr1	4953922	4956902	FAIR_000694-T1	-	Geneiase
chr1	4958223	4961717	FAIR_000695-T1	-	Geneiase
chr1	4966987	4968085	FAIR_000696-T1	+	All
chr1	4968582	4972194	FAIR_000697-T1	-	Geneiase
chr1	4973159	4973522	FAIR_000698-T1	-	All
chr1	4974014	4976404	FAIR_000699-T1	-	All
chr1	4983350	4986264	FAIR_000700-T1	-	All
chr1	4988050	4989453	FAIR_000701-T1	-	All
chr1	4998175	5000385	FAIR_000702-T1	+	Geneiase
chr1	5000635	5001546	FAIR_000703-T1	-	All
chr1	5010188	5011951	FAIR_000704-T1	-	All
chr1	5015312	5018012	FAIR_000705-T1	-	All
chr1	5037644	5041159	FAIR_000706-T1	+	All
chr1	5074643	5075416	FAIR_000707-T1	+	All
chr1	5075541	5076468	FAIR_000708-T1	+	All
chr1	5076262	5081733	FAIR_000709-T1	-	All
chr1	5096254	5096670	FAIR_000710-T1	-	All
chr1	5098999	5102538	FAIR_000711-T1	+	Geneiase
chr1	5103964	5107238	FAIR_000712-T1	+	Geneiase
chr1	5108482	5112667	FAIR_000713-T1	-	Geneiase
chr1	5115898	5117259	FAIR_000714-T1	-	All
chr1	5120824	5124186	FAIR_000715-T1	+	All
chr1	5126612	5127063	FAIR_000716-T1	+	All
chr1	5131959	5137618	FAIR_000717-T1	+	All
chr1	5142117	5145661	FAIR_000718-T1	-	All
chr1	5160418	5163354	FAIR_000719-T1	-	All
chr1	5167295	5167852	FAIR_000720-T1	+	All
chr1	5170713	5171099	FAIR_000721-T1	-	All
chr1	5219665	5225532	FAIR_000722-T1	+	All
chr1	5228357	5232784	FAIR_000724-T1	-	All
chr1	5228857	5229219	FAIR_000723-T1	+	All
chr1	5237431	5239124	FAIR_000725-T1	-	All
chr1	5240586	5245748	FAIR_000726-T1	-	All
chr1	5250748	5254231	FAIR_000727-T1	+	All
chr1	5255674	5257505	FAIR_000728-T1	+	All
chr1	5257209	5261408	FAIR_000729-T1	-	All
chr1	5262735	5267100	FAIR_000730-T1	-	All
chr1	5280519	5281211	FAIR_000731-T1	+	All
chr1	5283928	5285919	FAIR_000732-T1	-	All
chr1	5287923	5288975	FAIR_000733-T1	+	Geneiase
chr1	5290892	5291521	FAIR_000734-T1	-	All
chr1	5310507	5311684	FAIR_000735-T1	+	All
chr1	5320902	5323903	FAIR_000736-T1	+	Geneiase
chr1	5327205	5331612	FAIR_000737-T1	+	All
chr1	5333445	5336134	FAIR_000738-T1	-	All
chr1	5346756	5349020	FAIR_000739-T1	+	All
chr1	5349029	5351244	FAIR_000740-T1	+	All
chr1	5368778	5372285	FAIR_000742-T1	+	Geneiase
chr1	5385207	5390184	FAIR_000744-T1	-	Geneiase
chr1	5385662	5385982	FAIR_000743-T1	+	All
chr1	5399562	5405512	FAIR_000745-T1	+	Allele-specific
chr1	5407388	5415586	FAIR_000746-T1	+	Geneiase
chr1	5415798	5419878	FAIR_000747-T1	-	All
chr1	5422493	5431768	FAIR_000748-T1	-	Geneiase
chr1	5452794	5455740	FAIR_000749-T1	+	Geneiase
chr1	5458967	5461932	FAIR_000750-T1	+	Allele-specific
chr1	5462137	5467593	FAIR_000751-T1	-	Geneiase
chr1	5468878	5471445	FAIR_000752-T1	-	All
chr1	5472979	5477849	FAIR_000753-T1	-	Geneiase
chr1	5501186	5502045	FAIR_000754-T1	-	All
chr1	5502261	5520238	FAIR_000755-T1	-	Geneiase
chr1	5519782	5523967	FAIR_000756-T1	+	All
chr1	5531571	5532974	FAIR_000757-T1	-	All
chr1	5536369	5540432	FAIR_000758-T1	-	All
chr1	5542073	5544965	FAIR_000759-T1	-	All
chr1	5550388	5554087	FAIR_000760-T1	-	All
chr1	5555054	5557839	FAIR_000761-T1	-	All
chr1	5558688	5563291	FAIR_000762-T1	-	Geneiase
chr1	5592021	5600283	FAIR_000763-T1	-	Geneiase
chr1	5601467	5607567	FAIR_000764-T1	+	Geneiase
chr1	5610227	5612053	FAIR_000765-T1	-	All
chr1	5627050	5631203	FAIR_000766-T1	+	Geneiase
chr1	5631204	5637798	FAIR_000767-T1	-	Geneiase
chr1	5645832	5647792	FAIR_000768-T1	-	Geneiase
chr1	5658987	5665798	FAIR_000769-T1	-	Allele-specific
chr1	5666333	5669028	FAIR_000770-T1	-	All
chr1	5683222	5688651	FAIR_000771-T1	+	All
chr1	5690998	5694478	FAIR_000773-T1	-	Geneiase
chr1	5691016	5692419	FAIR_000772-T1	+	All
chr1	5716453	5717253	FAIR_000774-T1	-	All
chr1	5737213	5741765	FAIR_000775-T1	-	All
chr1	5748541	5755673	FAIR_000776-T1	+	Geneiase
chr1	5756619	5763060	FAIR_000777-T1	-	Geneiase
chr1	5771299	5771625	FAIR_000778-T1	+	All
chr1	5772287	5774617	FAIR_000779-T1	-	All
chr1	5798771	5802407	FAIR_000780-T1	-	All
chr1	5814462	5818133	FAIR_000781-T1	+	All
chr1	5819439	5824555	FAIR_000782-T1	+	All
chr1	5824815	5826141	FAIR_000783-T1	-	All
chr1	5841557	5842564	FAIR_000784-T1	+	Geneiase
chr1	5846394	5850615	FAIR_000785-T1	-	All
chr1	5851045	5860423	FAIR_000786-T1	-	Geneiase
chr1	5874889	5876283	FAIR_000787-T1	+	All
chr1	5881337	5882189	FAIR_000788-T1	-	All
chr1	5887107	5891271	FAIR_000789-T1	-	All
chr1	5899285	5902470	FAIR_000790-T1	-	All
chr1	5930986	5936777	FAIR_000791-T1	-	All
chr1	5965192	5967350	FAIR_000792-T1	+	All
chr1	5967964	5970374	FAIR_000793-T1	-	All
chr1	5976451	5977335	FAIR_000794-T1	-	All
chr1	5981047	5981751	FAIR_000795-T1	+	All
chr1	5988899	5990080	FAIR_000796-T1	+	All
chr1	6004642	6006488	FAIR_000797-T1	-	All
chr1	6026036	6029295	FAIR_000798-T1	-	All
chr1	6040263	6041434	FAIR_000799-T1	+	All
chr1	6049605	6050785	FAIR_000800-T1	+	All
chr1	6058320	6059418	FAIR_000801-T1	-	All
chr1	6083840	6084458	FAIR_000802-T1	+	All
chr1	6111079	6112330	FAIR_000803-T1	+	All
chr1	6113051	6115261	FAIR_000804-T1	-	Geneiase
chr1	6131731	6132693	FAIR_000805-T1	-	All
chr1	6136058	6137128	FAIR_000806-T1	+	All
chr1	6227370	6228617	FAIR_000807-T1	+	All
chr1	6233321	6234222	FAIR_000808-T1	-	All
chr1	6237356	6238567	FAIR_000809-T1	-	All
chr1	6287966	6290944	FAIR_000810-T1	-	All
chr1	6302995	6304293	FAIR_000811-T1	+	All
chr1	6305091	6305915	FAIR_000812-T1	-	All
chr1	6314241	6317974	FAIR_000813-T1	-	All
chr1	6320367	6321761	FAIR_000814-T1	-	All
chr1	6347303	6349155	FAIR_000815-T1	-	All
chr1	6356608	6358417	FAIR_000816-T1	+	All
chr1	6382527	6383418	FAIR_000817-T1	-	All
chr1	6384457	6391534	FAIR_000818-T1	-	All
chr1	6393976	6396928	FAIR_000819-T1	-	All
chr1	6406281	6408091	FAIR_000820-T1	+	All
chr1	6420074	6420818	FAIR_000821-T1	-	All
chr1	6425280	6434454	FAIR_000822-T1	-	All
chr1	6435846	6439581	FAIR_000823-T1	-	All
chr1	6446525	6449339	FAIR_000824-T1	-	All
chr1	6449379	6455218	FAIR_000825-T1	-	All
chr1	6487599	6491448	FAIR_000826-T1	+	All
chr1	6492242	6497013	FAIR_000827-T1	-	All
chr1	6504707	6505160	FAIR_000828-T1	+	Geneiase
chr1	6507223	6508138	FAIR_000829-T1	+	All
chr1	6517138	6518643	FAIR_000831-T1	-	All
chr1	6517361	6517678	FAIR_000830-T1	+	All
chr1	6522179	6528379	FAIR_000832-T1	+	Geneiase
chr1	6528458	6529391	FAIR_000833-T1	+	All
chr1	6543679	6545776	FAIR_000834-T1	+	Geneiase
chr1	6547283	6551456	FAIR_000835-T1	+	All
chr1	6553344	6555264	FAIR_000836-T1	+	All
chr1	6555663	6558190	FAIR_000837-T1	+	Geneiase
chr1	6563277	6564446	FAIR_000838-T1	+	All
chr1	6569635	6570666	FAIR_000839-T1	+	All
chr1	6574122	6574903	FAIR_000840-T1	-	All
chr1	6585728	6588380	FAIR_000841-T1	-	All
chr1	6605179	6605997	FAIR_000842-T1	+	All
chr1	6608380	6609784	FAIR_000843-T1	-	Geneiase
chr1	6618467	6624314	FAIR_000844-T1	-	Geneiase
chr1	6638586	6641049	FAIR_000846-T1	+	All
chr1	6641483	6642682	FAIR_000847-T1	+	Geneiase
chr1	6644044	6644363	FAIR_000848-T1	+	All
chr1	6646216	6649637	FAIR_000849-T1	+	Geneiase
chr1	6650404	6651456	FAIR_000850-T1	+	All
chr1	6651997	6656169	FAIR_000851-T1	-	Geneiase
chr1	6662297	6666491	FAIR_000852-T1	+	Geneiase
chr1	6675726	6679442	FAIR_000853-T1	+	All
chr1	6679643	6680104	FAIR_000854-T1	+	All
chr1	6705730	6710965	FAIR_000855-T1	+	All
chr1	6711729	6712309	FAIR_000856-T1	-	All
chr1	6712736	6714106	FAIR_000857-T1	+	All
chr1	6722692	6723373	FAIR_000858-T1	+	All
chr1	6753148	6753814	FAIR_000859-T1	+	All
chr1	6754171	6754939	FAIR_000860-T1	+	All
chr1	6761862	6762195	FAIR_000861-T1	+	All
chr1	6764878	6765963	FAIR_000862-T1	+	All
chr1	6770703	6771223	FAIR_000863-T1	-	All
chr1	6772138	6774110	FAIR_000864-T1	+	Allele-specific
chr1	6775082	6775578	FAIR_000865-T1	+	All
chr1	6779989	6784992	FAIR_000866-T1	+	Geneiase
chr1	6786323	6789208	FAIR_000867-T1	+	Geneiase
chr1	6789930	6796599	FAIR_000868-T1	-	All
chr1	6799077	6803790	FAIR_000869-T1	+	All
chr1	6804245	6806628	FAIR_000870-T1	-	All
chr1	6807887	6811551	FAIR_000871-T1	+	All
chr1	6812171	6814216	FAIR_000872-T1	+	All
chr1	6814616	6816544	FAIR_000873-T1	-	All
chr1	6822759	6827191	FAIR_000874-T1	-	All
chr1	6838495	6839395	FAIR_000875-T1	+	All
chr1	6839951	6845186	FAIR_000876-T1	-	All
chr1	6851008	6854115	FAIR_000877-T1	+	All
chr1	6854545	6862237	FAIR_000878-T1	-	All
chr1	6863293	6865093	FAIR_000879-T1	-	All
chr1	6865675	6869594	FAIR_000880-T1	-	All
chr1	6931095	6931406	FAIR_000881-T1	+	All
chr1	6963716	6972424	FAIR_000882-T1	+	Geneiase
chr1	6972738	6979733	FAIR_000883-T1	-	Geneiase
chr1	6980726	6985590	FAIR_000884-T1	-	Geneiase
chr1	6991456	6997589	FAIR_000885-T1	+	Geneiase
chr1	7007016	7009233	FAIR_000886-T1	-	Geneiase
chr1	7010248	7012524	FAIR_000887-T1	-	All
chr1	7019283	7020605	FAIR_000888-T1	-	Geneiase
chr1	7078858	7082623	FAIR_000889-T1	-	All
chr1	7085316	7087373	FAIR_000890-T1	-	All
chr1	7087786	7093447	FAIR_000891-T1	-	Geneiase
chr1	7139681	7143254	FAIR_000892-T1	-	All
chr1	7165208	7169977	FAIR_000893-T1	+	Geneiase
chr1	7184915	7188662	FAIR_000894-T1	+	All
chr1	7204088	7204268	FAIR_000895-T1	-	All
chr1	7213373	7214434	FAIR_000896-T1	-	All
chr1	7242792	7246864	FAIR_000897-T1	-	All
chr1	7247131	7250010	FAIR_000898-T1	+	All
chr1	7250763	7255571	FAIR_000899-T1	-	Allele-specific
chr1	7267577	7268996	FAIR_000900-T1	+	All
chr1	7286708	7288555	FAIR_000901-T1	+	All
chr1	7297769	7299647	FAIR_000902-T1	-	All
chr1	7317228	7319369	FAIR_000903-T1	+	All
chr1	7322121	7322700	FAIR_000904-T1	+	All
chr1	7322891	7324425	FAIR_000905-T1	-	All
chr1	7325680	7327654	FAIR_000906-T1	+	All
chr1	7337353	7341566	FAIR_000907-T1	+	Geneiase
chr1	7343112	7344577	FAIR_000908-T1	+	Geneiase
chr1	7345188	7345490	FAIR_000909-T1	-	All
chr1	7346416	7349464	FAIR_000910-T1	-	Geneiase
chr1	7364780	7369130	FAIR_000911-T1	-	Geneiase
chr1	7376154	7386789	FAIR_000912-T1	+	All
chr1	7388518	7389765	FAIR_000913-T1	-	All
chr1	7392925	7397001	FAIR_000914-T1	-	All
chr1	7402347	7403057	FAIR_000915-T1	-	All
chr1	7408794	7411534	FAIR_000916-T1	+	All
chr1	7411701	7414991	FAIR_000917-T1	-	All
chr1	7417434	7421012	FAIR_000918-T1	+	All
chr1	7462768	7466338	FAIR_000919-T1	+	All
chr1	7489712	7494774	FAIR_000920-T1	+	Geneiase
chr1	7500210	7501052	FAIR_000921-T1	+	Geneiase
chr1	7514646	7515241	FAIR_000922-T1	+	All
chr1	7521401	7523491	FAIR_000923-T1	-	All
chr1	7561363	7564511	FAIR_000924-T1	+	All
chr1	7564588	7565350	FAIR_000925-T1	+	All
chr1	7566369	7576003	FAIR_000926-T1	-	All
chr1	7579083	7579784	FAIR_000927-T1	+	All
chr1	7580535	7581854	FAIR_000928-T1	-	All
chr1	7611128	7611553	FAIR_000929-T1	+	All
chr1	7611665	7612015	FAIR_000930-T1	+	All
chr1	7612347	7617100	FAIR_000931-T1	-	All
chr1	7629085	7630928	FAIR_000932-T1	+	All
chr1	7632507	7642112	FAIR_000933-T1	+	Geneiase
chr1	7644800	7645345	FAIR_000934-T1	-	Allele-specific
chr1	7677225	7678629	FAIR_000935-T1	+	All
chr1	7708461	7717634	FAIR_000936-T1	+	All
chr1	7751794	7752102	FAIR_000937-T1	+	All
chr1	7760699	7771658	FAIR_000938-T1	+	All
chr1	7772971	7778002	FAIR_000939-T1	+	All
chr1	7787687	7791495	FAIR_000940-T1	-	All
chr1	7803734	7803930	FAIR_000941-T1	-	All
chr1	7808140	7811684	FAIR_000942-T1	-	All
chr1	7826064	7827342	FAIR_000943-T1	+	All
chr1	7835232	7835588	FAIR_000944-T1	-	All
chr1	7837953	7838421	FAIR_000945-T1	-	All
chr1	7873303	7873659	FAIR_000946-T1	-	All
chr1	7921081	7921467	FAIR_000948-T1	-	All
chr1	7934903	7940083	FAIR_000949-T1	+	All
chr1	7972990	7973834	FAIR_000950-T1	-	All
chr1	7980120	7981686	FAIR_000951-T1	+	All
chr1	7983458	7983916	FAIR_000952-T1	-	All
chr1	8038640	8039073	FAIR_000953-T1	+	All
chr1	8044080	8046520	FAIR_000954-T1	+	All
chr1	8049161	8050201	FAIR_000955-T1	+	All
chr1	8050648	8056948	FAIR_000956-T1	-	All
chr1	8067957	8072179	FAIR_000957-T1	-	Geneiase
chr1	8088725	8090621	FAIR_000958-T1	+	All
chr1	8091845	8093896	FAIR_000959-T1	-	Geneiase
chr1	8101049	8108281	FAIR_000960-T1	+	All
chr1	8109259	8110738	FAIR_000961-T1	-	Geneiase
chr1	8132511	8135452	FAIR_000962-T1	-	Geneiase
chr1	8136352	8137029	FAIR_000963-T1	+	Geneiase
chr1	8139151	8140206	FAIR_000964-T1	+	Geneiase
chr1	8144554	8147992	FAIR_000965-T1	+	All
chr1	8147565	8154924	FAIR_000966-T1	-	All
chr1	8158876	8160237	FAIR_000967-T1	-	All
chr1	8164888	8166658	FAIR_000968-T1	-	All
chr1	8218638	8221629	FAIR_000969-T1	+	Geneiase
chr1	8230409	8233664	FAIR_000970-T1	-	All
chr1	8245771	8263692	FAIR_000972-T1	-	Allele-specific
chr1	8245778	8250680	FAIR_000971-T1	+	Allele-specific
chr1	8266089	8266424	FAIR_000973-T1	-	All
chr1	8273373	8280821	FAIR_000974-T1	+	All
chr1	8284413	8285581	FAIR_000975-T1	-	Geneiase
chr1	8286312	8291049	FAIR_000976-T1	-	All
chr1	8306263	8306606	FAIR_000977-T1	+	All
chr1	8359675	8363033	FAIR_000978-T1	+	Geneiase
chr1	8371004	8371631	FAIR_000979-T1	-	All
chr1	8373660	8375484	FAIR_000980-T1	+	All
chr1	8376087	8376917	FAIR_000981-T1	+	All
chr1	8381611	8382085	FAIR_000982-T1	-	All
chr1	8391368	8394969	FAIR_000983-T1	+	All
chr1	8395326	8397178	FAIR_000984-T1	-	Geneiase
chr1	8400659	8402062	FAIR_000985-T1	-	All
chr1	8402818	8406835	FAIR_000986-T1	-	All
chr1	8416998	8419991	FAIR_000987-T1	+	All
chr1	8435044	8438282	FAIR_000988-T1	+	All
chr1	8440656	8441900	FAIR_000989-T1	-	All
chr1	8452243	8455090	FAIR_000990-T1	+	Geneiase
chr1	8463285	8468495	FAIR_000991-T1	-	All
chr1	8494195	8500293	FAIR_000992-T1	-	Geneiase
chr1	8503707	8504469	FAIR_000993-T1	+	All
chr1	8508439	8510365	FAIR_000994-T1	+	All
chr1	8513701	8519790	FAIR_000995-T1	+	Geneiase
chr1	8523154	8528379	FAIR_000997-T1	-	Geneiase
chr1	8523179	8524556	FAIR_000996-T1	+	Geneiase
chr1	8555888	8559550	FAIR_000998-T1	-	Geneiase
chr1	8560208	8566110	FAIR_000999-T1	-	Geneiase
chr1	8569016	8571310	FAIR_001000-T1	-	All
chr1	8571452	8572471	FAIR_001001-T1	-	Geneiase
chr1	8589216	8591709	FAIR_001002-T1	-	All
chr1	8592158	8592733	FAIR_001003-T1	-	All
chr1	8598494	8601152	FAIR_001004-T1	-	All
chr1	8631205	8633215	FAIR_001005-T1	+	All
chr1	8672108	8673253	FAIR_001006-T1	+	Geneiase
chr1	8698383	8700891	FAIR_001007-T1	-	All
chr1	8710651	8711732	FAIR_001008-T1	+	All
chr1	8718326	8720223	FAIR_001009-T1	-	All
chr1	8754623	8758559	FAIR_001010-T1	+	All
chr1	8760641	8763537	FAIR_001011-T1	-	All
chr1	8764735	8768320	FAIR_001012-T1	+	Geneiase
chr1	8768517	8768977	FAIR_001013-T1	+	All
chr1	8773620	8774251	FAIR_001014-T1	+	Geneiase
chr1	8782646	8786728	FAIR_001015-T1	+	Geneiase
chr1	8787352	8791445	FAIR_001016-T1	+	All
chr1	8792295	8793514	FAIR_001017-T1	-	Geneiase
chr1	8806564	8808556	FAIR_001018-T1	+	Geneiase
chr1	8812440	8814814	FAIR_001020-T1	+	Geneiase
chr1	8818361	8819806	FAIR_001021-T1	+	Geneiase
chr1	8861281	8861688	FAIR_001022-T1	+	All
chr1	8865666	8866920	FAIR_001023-T1	-	All
chr1	8869971	8871551	FAIR_001024-T1	+	Geneiase
chr1	8902518	8902687	FAIR_001025-T1	+	All
chr1	8917046	8920031	FAIR_001026-T1	+	Geneiase
chr1	8920722	8924481	FAIR_001027-T1	-	Geneiase
chr1	8974131	8977477	FAIR_001028-T1	+	Geneiase
chr1	8983496	8989482	FAIR_001029-T1	+	Geneiase
chr1	8991349	8993406	FAIR_001030-T1	+	Geneiase
chr1	9012596	9016416	FAIR_001031-T1	+	Geneiase
chr1	9016985	9017691	FAIR_001032-T1	-	All
chr1	9022354	9024574	FAIR_001033-T1	-	All
chr1	9064589	9067420	FAIR_001034-T1	-	Geneiase
chr1	9068590	9068994	FAIR_001035-T1	-	All
chr1	9069762	9073983	FAIR_001036-T1	-	All
chr1	9084424	9085684	FAIR_001037-T1	-	Geneiase
chr1	9086881	9089093	FAIR_001038-T1	-	Geneiase
chr1	9108084	9108643	FAIR_001039-T1	-	All
chr1	9116378	9117937	FAIR_001040-T1	-	All
chr1	9191460	9197868	FAIR_001041-T1	+	Geneiase
chr1	9210384	9216051	FAIR_001042-T1	+	All
chr1	9215840	9219617	FAIR_001043-T1	-	All
chr1	9220734	9224312	FAIR_001044-T1	-	All
chr1	9228253	9232028	FAIR_001045-T1	+	All
chr1	9234285	9234916	FAIR_001046-T1	-	Geneiase
chr1	9235042	9237591	FAIR_001047-T1	-	Geneiase
chr1	9252412	9256284	FAIR_001048-T1	+	Geneiase
chr1	9256997	9257608	FAIR_001049-T1	-	All
chr1	9258901	9262026	FAIR_001050-T1	+	All
chr1	9263293	9266269	FAIR_001051-T1	+	Geneiase
chr1	9267140	9268567	FAIR_001052-T1	-	Geneiase
chr1	9269548	9271554	FAIR_001053-T1	-	Geneiase
chr1	9273454	9276203	FAIR_001054-T1	-	All
chr1	9348978	9349753	FAIR_001055-T1	+	All
chr1	9359700	9362341	FAIR_001056-T1	-	Geneiase
chr1	9378029	9382680	FAIR_001057-T1	+	All
chr1	9383969	9390038	FAIR_001058-T1	+	Geneiase
chr1	9396254	9398064	FAIR_001059-T1	+	Geneiase
chr1	9405294	9414345	FAIR_001060-T1	-	Geneiase
chr1	9425683	9426093	FAIR_001061-T1	+	All
chr1	9434083	9435116	FAIR_001062-T1	-	All
chr1	9460699	9461115	FAIR_001063-T1	+	All
chr1	9478371	9480329	FAIR_001064-T1	-	All
chr1	9489128	9489939	FAIR_001065-T1	+	All
chr1	9497025	9497550	FAIR_001066-T1	+	All
chr1	9503196	9504363	FAIR_001067-T1	-	All
chr1	9508562	9509157	FAIR_001068-T1	-	All
chr1	9602408	9603749	FAIR_001069-T1	-	All
chr1	9618489	9619164	FAIR_001070-T1	+	All
chr1	9650248	9651060	FAIR_001071-T1	+	All
chr1	9664716	9665078	FAIR_001072-T1	+	All
chr1	9673395	9674524	FAIR_001073-T1	+	All
chr1	9674296	9677570	FAIR_001074-T1	-	All
chr1	9680534	9683101	FAIR_001075-T1	+	All
chr1	9683655	9687756	FAIR_001076-T1	-	All
chr1	9699078	9700648	FAIR_001077-T1	+	All
chr1	9701826	9702446	FAIR_001078-T1	-	All
chr1	9703335	9704259	FAIR_001079-T1	-	All
chr1	9705303	9708423	FAIR_001080-T1	-	All
chr1	9712562	9714043	FAIR_001081-T1	-	All
chr1	9730549	9731242	FAIR_001082-T1	-	All
chr1	9740158	9740508	FAIR_001083-T1	-	All
chr1	9741451	9745847	FAIR_001084-T1	+	All
chr1	9758002	9759892	FAIR_001085-T1	-	All
chr1	9765439	9767572	FAIR_001086-T1	-	All
chr1	9768860	9772479	FAIR_001087-T1	-	Geneiase
chr1	9774808	9779859	FAIR_001088-T1	-	All
chr1	9779999	9782206	FAIR_001089-T1	-	Geneiase
chr1	9784538	9786223	FAIR_001090-T1	-	All
chr1	9811803	9818168	FAIR_001091-T1	+	Geneiase
chr1	9820993	9825475	FAIR_001092-T1	+	All
chr1	9835273	9838437	FAIR_001093-T1	-	All
chr1	9839508	9840781	FAIR_001094-T1	+	All
chr1	9878525	9881137	FAIR_001095-T1	+	All
chr1	9890464	9890844	FAIR_001096-T1	-	All
chr1	9904245	9905813	FAIR_001097-T1	+	All
chr1	9947773	9948134	FAIR_001098-T1	+	All
chr1	9965462	9968378	FAIR_001099-T1	+	Geneiase
chr1	9977060	9977656	FAIR_001100-T1	-	All
chr1	9989277	9995546	FAIR_001101-T1	-	All
chr1	10044838	10045558	FAIR_001102-T1	+	All
chr1	10050614	10052746	FAIR_001103-T1	-	All
chr1	10054381	10060364	FAIR_001104-T1	-	Geneiase
chr1	10060775	10062945	FAIR_001105-T1	-	Geneiase
chr1	10071738	10079394	FAIR_001106-T1	-	Geneiase
chr1	10108098	10109742	FAIR_001107-T1	+	Geneiase
chr1	10160346	10162190	FAIR_001108-T1	-	All
chr1	10190553	10191736	FAIR_001109-T1	+	All
chr1	10200684	10201894	FAIR_001110-T1	-	All
chr1	10206706	10209008	FAIR_001111-T1	+	All
chr1	10228166	10228516	FAIR_001112-T1	-	All
chr1	10236489	10237060	FAIR_001113-T1	+	All
chr1	10237263	10239776	FAIR_001114-T1	-	All
chr1	10264400	10265212	FAIR_001115-T1	+	All
chr1	10280775	10284301	FAIR_001116-T1	+	All
chr1	10297238	10299686	FAIR_001117-T1	+	All
chr1	10404875	10406909	FAIR_001118-T1	+	All
chr1	10425556	10426038	FAIR_001119-T1	+	All
chr1	10428682	10430002	FAIR_001120-T1	+	All
chr1	10495643	10497364	FAIR_001121-T1	-	All
chr1	10521924	10523073	FAIR_001122-T1	-	All
chr1	10546922	10547678	FAIR_001123-T1	+	All
chr1	10584850	10585420	FAIR_001124-T1	-	All
chr1	10653658	10655820	FAIR_001125-T1	+	All
chr1	10662151	10666589	FAIR_001126-T1	+	All
chr1	10697962	10698683	FAIR_001127-T1	-	All
chr1	10753239	10758814	FAIR_001128-T1	+	All
chr1	10768606	10769150	FAIR_001129-T1	+	All
chr1	10770827	10775133	FAIR_001130-T1	-	Geneiase
chr1	10810995	10812226	FAIR_001131-T1	+	All
chr1	10812322	10813473	FAIR_001132-T1	+	All
chr1	10816981	10817527	FAIR_001133-T1	+	All
chr1	10817607	10818017	FAIR_001134-T1	+	All
chr1	10822064	10825651	FAIR_001135-T1	-	All
chr1	10825705	10826493	FAIR_001136-T1	-	All
chr1	10836123	10839587	FAIR_001137-T1	-	Geneiase
chr1	10879387	10880123	FAIR_001138-T1	+	All
chr1	10900813	10905474	FAIR_001139-T1	+	All
chr1	10908455	10909244	FAIR_001140-T1	+	All
chr1	10939483	10941071	FAIR_001141-T1	+	All
chr1	10942306	10946474	FAIR_001142-T1	-	All
chr1	10947930	10950197	FAIR_001143-T1	-	All
chr1	10951103	10951603	FAIR_001144-T1	+	All
chr1	10968736	10971262	FAIR_001145-T1	+	All
chr1	10988424	10989920	FAIR_001146-T1	-	Geneiase
chr1	11036048	11037195	FAIR_001147-T1	+	All
chr1	11068146	11068718	FAIR_001148-T1	+	All
chr1	11076763	11078000	FAIR_001149-T1	-	All
chr1	11079653	11086241	FAIR_001150-T1	+	Geneiase
chr1	11088961	11089928	FAIR_001151-T1	-	Geneiase
chr1	11106065	11114349	FAIR_001152-T1	-	Geneiase
chr1	11183435	11183614	FAIR_001153-T1	+	All
chr1	11253559	11255053	FAIR_001154-T1	+	All
chr1	11261942	11266128	FAIR_001155-T1	+	All
chr1	11270395	11270993	FAIR_001156-T1	-	All
chr1	11329589	11335201	FAIR_001157-T1	-	All
chr1	11385586	11389909	FAIR_001158-T1	+	Geneiase
chr1	11448693	11453105	FAIR_001159-T1	+	Geneiase
chr1	11453825	11455820	FAIR_001160-T1	-	Geneiase
chr1	11461842	11464626	FAIR_032023-T1	+	Geneiase
chr1	11475284	11486328	FAIR_001161-T1	+	All
chr1	11555185	11567798	FAIR_001162-T1	+	Geneiase
chr1	11591237	11591576	FAIR_001163-T1	+	All
chr1	11665527	11668610	FAIR_032024-T1	+	All
chr1	11681465	11682996	FAIR_001164-T1	+	Geneiase
chr1	11682363	11690436	FAIR_001165-T1	-	Geneiase
chr1	11713328	11716569	FAIR_001166-T1	-	Geneiase
chr1	11720025	11720501	FAIR_001167-T1	+	All
chr1	11782634	11783011	FAIR_001168-T1	+	All
chr1	11795240	11796507	FAIR_001169-T1	+	All
chr1	11804001	11808733	FAIR_001170-T1	-	Geneiase
chr1	11853192	11853515	FAIR_001171-T1	+	All
chr1	11945808	11946770	FAIR_001172-T1	-	All
chr1	11967870	11971030	FAIR_001173-T1	+	All
chr1	11971549	11974416	FAIR_001174-T1	-	Geneiase
chr1	11978780	11998518	FAIR_001175-T1	+	Geneiase
chr1	12000217	12002834	FAIR_001176-T1	-	All
chr1	12170094	12172013	FAIR_001177-T1	+	All
chr1	12172202	12179499	FAIR_001178-T1	-	Geneiase
chr1	12216029	12216208	FAIR_001179-T1	-	All
chr1	12216354	12218406	FAIR_001180-T1	-	All
chr1	12347715	12360483	FAIR_001181-T1	+	Geneiase
chr1	12405615	12406035	FAIR_001182-T1	-	All
chr1	12406982	12407712	FAIR_001183-T1	-	All
chr1	12412452	12414310	FAIR_001184-T1	+	All
chr1	12417043	12429477	FAIR_001185-T1	-	Geneiase
chr1	12432649	12434128	FAIR_001186-T1	-	All
chr1	12494205	12496495	FAIR_001187-T1	+	All
chr1	12517251	12520969	FAIR_001188-T1	+	Geneiase
chr1	12520501	12520872	FAIR_001189-T1	-	All
chr1	12596249	12597197	FAIR_001190-T1	-	All
chr1	12627457	12628310	FAIR_001191-T1	-	All
chr1	12646346	12647381	FAIR_001192-T1	-	All
chr1	12681861	12683092	FAIR_001193-T1	+	All
chr1	12730838	12733145	FAIR_001194-T1	+	Geneiase
chr1	12734390	12738701	FAIR_001195-T1	-	Geneiase
chr1	12742576	12742825	FAIR_001196-T1	-	All
chr1	12781984	12782718	FAIR_001197-T1	+	All
chr1	12782739	12783232	FAIR_001198-T1	+	All
chr1	12784536	12786277	FAIR_001199-T1	+	All
chr1	12826570	12827754	FAIR_001200-T1	-	All
chr1	12859652	12865669	FAIR_001201-T1	-	All
chr1	12920928	12922417	FAIR_001202-T1	+	All
chr1	12925378	12926081	FAIR_001203-T1	+	All
chr1	12958121	12959018	FAIR_001204-T1	-	Geneiase
chr1	13075410	13082946	FAIR_001205-T1	-	Geneiase
chr1	13215769	13216922	FAIR_001206-T1	+	All
chr1	13294436	13297312	FAIR_001207-T1	+	All
chr1	13298252	13306448	FAIR_001208-T1	-	Geneiase
chr1	13371300	13372034	FAIR_001209-T1	+	Geneiase
chr1	13379328	13392921	FAIR_001210-T1	+	Geneiase
chr1	13395999	13398660	FAIR_001211-T1	-	All
chr1	13400854	13410835	FAIR_001212-T1	-	Geneiase
chr1	13466462	13471427	FAIR_001213-T1	+	Geneiase
chr1	13476535	13479249	FAIR_032025-T1	-	Geneiase
chr1	13483941	13484553	FAIR_001214-T1	+	All
chr1	13492980	13495968	FAIR_001215-T1	-	All
chr1	13526516	13530441	FAIR_001216-T1	+	All
chr1	13531010	13534309	FAIR_001217-T1	+	All
chr1	13542447	13550047	FAIR_001218-T1	+	All
chr1	13553514	13562375	FAIR_001219-T1	+	All
chr1	13566388	13569760	FAIR_001220-T1	+	All
chr1	13575973	13578638	FAIR_001221-T1	+	All
chr1	13611586	13617653	FAIR_001222-T1	+	Geneiase
chr1	13619701	13620235	FAIR_001223-T1	+	All
chr1	13620636	13627498	FAIR_001224-T1	-	Geneiase
chr1	13635451	13639865	FAIR_001225-T1	+	All
chr1	13640245	13649988	FAIR_001226-T1	-	All
[truncated: 30,813 more rows]

## Sheet: Table S8
GeneiASE output for RNA-seq replicate 1
[truncated: 8,267 more rows]

[truncated: 27 more sheets: Table S9, Table S10, Table S11, Table S12, Table S13, Table S14, Table S15, Table S16, Table S17, Table S18, Table S19, Table S20, Table S21, Table S22, Table S23, Table S24, Table S25, Table S26, Table S27, Table S28 …]
