# Supplementary material for: A haplotype-resolved chromatin landscape connects cis-regulatory variants to trait variation in Citrus
Source: BMC Genomics. 2025 Oct 30;26:978. doi: 10.1186/s12864-025-12137-0 (PMC12577126; doi:10.1186/s12864-025-12137-0)
Supplement: Supplementary file 3 — Supplementary Material 3. [file 12864_2025_12137_MOESM3_ESM.xlsx]

## Sheet: Table S1
Genome Assembly Statistics for 'Fairchild' Genome
Contig Count	184
Total Length	365042596
Min	1723
Max	64121755
Median	34559
Mean	1.98393e+06
L50	4
N50	42136383
L90	9
N90	26577897
GC%	33.44
LAI	15
QV - Maternal	36.71
QV - Paternal	36.97
QV - Both	36.83
K-mer completeness (%) - Maternal	84.73
K-mer completeness (%) - Paternal	84.77
K-mer completeness (%)- Both	90.53
Haplotype switch-error rate (%) - Maternal	3.5
Haplotype switch-error rate (%) - Paternal	2.96
Table S1. Summary of genome assembly of 'Fairchild' genome.

## Sheet: Table S2
Summary of reads produced with the PacBio SMRT cell and 10X Genomics
	PacBio	10X Genomics
Reads (no.)	3930477	285551596
Total length (Gb)	69	44
Reads N50 (kb)	15
Longest read (kb)	78
Coverage	187x	120x
Table S2. Summary of reads produced with the PacBio SMRT cell and 10X Genomics

## Sheet: Table S3
Summary of BUSCO scores for Fairchild reference genome
embryophyta_odb10	Complete BUSCOs (C)	1590 (98.5%)
	Complete and single-copy BUSCOs (S)	1543 (95.6%)
	Complete and duplicated BUSCOs (D)	47 (2.9%)
	Fragmented BUSCOs (F)	7 (0.4%)
	Missing BUSCOs (M)	17 (1.1%)
	Total BUSCO groups searched	1614
Table S3. Summary of benchmarking universal single copy orthologs (BUSCO) scores for embryophyta lineage data base

## Sheet: Table S4
Summary of repeat annotation for 'Fairchild' genome.
Repeat Class	Length (bp)	Percentage (%)
Retroelements	98947355	27.62
LINEs	5579214	1.56
LTR elements	93368141	26.07
DNA Transposons	10224956	2.85
Rolling-circles	2165815	0.6
Unclassified	87572190	24.45
Simple repeats	3250894	0.91
Low complexity	752928	0.21
total bases masked	202914138	56.65
Table S4. Summary of repeat annotation for 'Fairchild' genome.

## Sheet: Table S5
Summary of gene annotation
Total gene models	32491
Total number of mRNA	36691
Number of tRNA	455
Average gene length (bp)	2724.67
Number of CDS transcripts	36691
CDS with 5' UTR	0
CDS with 3' UTR	2532
CDS with no UTR	17133
CDS with 5' and 3' UTR	17026
CDS Complete	36162
Total exons	229057
Total CDS exons	178421
Multiple exon transcript	31775
Single exon transcript	4916
Average exon length (bp)	289.25
Average protein length	387.24
Functional annotation: GO Terms	21748
Functional annotation: InterProScan	28951
Functional annotation: EggNOG	33575
Functional annotation: Pfam	24212
Functional annotation: CAZyme	1315
Functional annotation: MEROPS	1249
Functional annotation: BUSCO	1896
Functional annotation: Secretion	3212
% Exon Overlap with protein evidence	0.6739
% Exon Overlap with transcript evidence	0.3983
Table S5. Summary of gene model annotation and functional prediction.

## Sheet: Table S6
Summary of Phase block Assignment
type	Number of blocks	Total_size	Number_SNPs
non_recomb	231	227186910	1131849
recomb	14	15734147	20515
unassigned	149	77044724	5777
Table S6. 394 phase blocks were designated as unclassified, non-recombinant, or recombinant depending on the ancestry composition of SNPs within the phase block

## Sheet: Table S7
Summary of SNP polarization using Poncirus trifoliata WGS reads
Total SNPs that are homozygous in P.trifoliata	6193616
SNPs that intersect with phased heterozygous SNPs in `Fairchild`	754634
SNPs with alternate alleles that match between P.trifoliata and `Fairchild`	728649
Polarized SNPs in genebodies used for dN/dS calculation	101693
Table S7. Summary of SNP polarization using whole-genome sequencing data from an ancestor of Citrus. (Poncirus trifoliata)

## Sheet: Table S8
Summary Statistics for Sequencing Reads
Sample	Read length (nt)	Raw reads	Primary aligned reads	%	Quality > 10	%	Non-duplicated aligned	%	After WASP filtering	%
Whole-genome sequencing	PE75	208247928	206130796	98.9834	164838679	79.155	134989980	64.8218	128834028	61.8657
ATAC	PE35	143839588	139103580	96.7074	94843084	65.9367	66656282	46.3407	62305854	43.3162
H3K27me3	SE75	11879968	11378744	95.7809	8779586	73.9024	7793640	65.6032	7296065	61.4149
H3K36me3	SE75	12524318	11712443	93.5176	9907342	79.1048	8283065	66.1359	7839983	62.5981
H3K4me3	SE75	12813375	12518886	97.7017	10684059	83.3821	9834619	76.7528	9138681	71.3214
H3K56ac	SE75	11270561	9517509	84.4457	7629417	67.6933	6280086	55.7211	5922498	52.5484
Bisulfite sequencing	SE150	73134112	59291349	81.0721	56868954	77.7598	51876420	70.9333	NA	NA
RNA Replicate 1	SE75	37809515	34156220	90.3376	34156220	90.3376	NA	NA	32976458	87.2174
RNA Replicate 2	SE75	41428058	37421096	90.3279	37421096	90.3279	NA	NA	36136989	87.2283
Table S8. Summary statistics for the short-read sequencing data used in this study.

## Sheet: Table S9
Summary of DNA methylation for all reads together (unphased) from DNMTools
Context	Statistic	Value
cytosines	total_sites	122532405
cytosines	sites_covered	53128085
cytosines	total_c	102601667
cytosines	total_t	221269732
cytosines	max_depth	3607
cytosines	mutations	55041635
cytosines	called_meth	409609
cytosines	called_unmeth	7770829
cytosines	mean_agg	18018300
cytosines	coverage	323871399
cytosines	sites_covered_fraction	0.433584
cytosines	mean_depth	2.64315
cytosines	mean_depth_covered	6.09605
cytosines	mean_meth	0.339147
cytosines	mean_meth_weighted	0.316798
cytosines	fractional_meth	0.050072
###	###
cpg	total_sites	12014660
cpg	sites_covered	5138523
cpg	total_c	10923452
cpg	total_t	19124549
cpg	max_depth	3607
cpg	mutations	5238957
cpg	called_meth	117000
cpg	called_unmeth	578768
cpg	mean_agg	2000100
cpg	coverage	30048001
cpg	sites_covered_fraction	0.427688
cpg	mean_depth	2.50094
cpg	mean_depth_covered	5.84759
cpg	mean_meth	0.389236
cpg	mean_meth_weighted	0.363533
cpg	fractional_meth	0.16816
####	#####	#####
cpg_symmetric	total_sites	6007330
cpg_symmetric	sites_covered	317720
cpg_symmetric	total_c	1027777
cpg_symmetric	total_t	474411
cpg_symmetric	max_depth	464
cpg_symmetric	mutations	5205041
cpg_symmetric	called_meth	83436
cpg_symmetric	called_unmeth	33387
cpg_symmetric	mean_agg	228784
cpg_symmetric	coverage	1502188
cpg_symmetric	sites_covered_fraction	0.0528887
cpg_symmetric	mean_depth	0.250059
cpg_symmetric	mean_depth_covered	4.72802
cpg_symmetric	mean_meth	0.720079
cpg_symmetric	mean_meth_weighted	0.684187
cpg_symmetric	fractional_meth	0.714209
##	##	##
chh	total_sites	93865730
chh	sites_covered	40769893
chh	total_c	76946925
chh	total_t	175841677
chh	max_depth	3558
chh	mutations	42439122
chh	called_meth	172238
chh	called_unmeth	6410067
chh	mean_agg	13263100
chh	coverage	252788602
chh	sites_covered_fraction	0.434343
chh	mean_depth	2.69309
chh	mean_depth_covered	6.20037
chh	mean_meth	0.325315
chh	mean_meth_weighted	0.304392
chh	fractional_meth	0.026167
ccg	total_sites	2573683
ccg	sites_covered	1070776
ccg	total_c	2094438
ccg	total_t	3647849
ccg	max_depth	3462
ccg	mutations	1106317
ccg	called_meth	10944
ccg	called_unmeth	104149
ccg	mean_agg	407431
ccg	coverage	5742287
ccg	sites_covered_fraction	0.416048
ccg	mean_depth	2.23116
ccg	mean_depth_covered	5.36273
ccg	mean_meth	0.380501
ccg	mean_meth_weighted	0.364739
ccg	fractional_meth	0.095088
#####	##	###
cxg	total_sites	14078332
cxg	sites_covered	6148893
cxg	total_c	12636852
cxg	total_t	22655657
cxg	max_depth	2062
cxg	mutations	6257239
cxg	called_meth	109427
cxg	called_unmeth	677845
cxg	mean_agg	2347660
cxg	coverage	35292509
cxg	sites_covered_fraction	0.436763
cxg	mean_depth	2.50687
cxg	mean_depth_covered	5.73965
cxg	mean_meth	0.381802
cxg	mean_meth_weighted	0.35806
cxg	fractional_meth	0.138995
Table S9. Summary of DNA methylation detection using all methyl-seq reads without phasing parental haplotypes.

## Sheet: Table S10
Summary of DNA methylation for haplotype 1 reads from DNMTools
Context	Statistic	Value
cytosines	total_sites	115903749
cytosines	sites_covered	11849566
cytosines	total_c	10982231
cytosines	total_t	29620264
cytosines	max_depth	485
cytosines	mutations	12095642
cytosines	called_meth	72358
cytosines	called_unmeth	1476954
cytosines	mean_agg	3517200
cytosines	coverage	40602495
cytosines	sites_covered_fraction	0.102236
cytosines	mean_depth	0.350312
cytosines	mean_depth_covered	3.4265
cytosines	mean_meth	0.296821
cytosines	mean_meth_weighted	0.270482
cytosines	fractional_meth	0.046703
###	###	#
cpg	total_sites	11295180
cpg	sites_covered	1171586
cpg	total_c	1311189
cpg	total_t	2539598
cpg	max_depth	446
cpg	mutations	1170434
cpg	called_meth	29472
cpg	called_unmeth	114887
cpg	mean_agg	425761
cpg	coverage	3850787
cpg	sites_covered_fraction	0.103724
cpg	mean_depth	0.340923
cpg	mean_depth_covered	3.28682
cpg	mean_meth	0.363406
cpg	mean_meth_weighted	0.340499
cpg	fractional_meth	0.204158
####	#####
cpg_symmetric	total_sites	5647590
cpg_symmetric	sites_covered	236141
cpg_symmetric	total_c	325875
cpg_symmetric	total_t	575324
cpg_symmetric	max_depth	201
cpg_symmetric	mutations	1140730
cpg_symmetric	called_meth	25954
cpg_symmetric	called_unmeth	55256
cpg_symmetric	mean_agg	92516.9
cpg_symmetric	coverage	901199
cpg_symmetric	sites_covered_fraction	0.0418127
cpg_symmetric	mean_depth	0.159572
cpg_symmetric	mean_depth_covered	3.81636
cpg_symmetric	mean_meth	0.391787
cpg_symmetric	mean_meth_weighted	0.361602
cpg_symmetric	fractional_meth	0.319591
##	##	##
chh	total_sites	88858039
chh	sites_covered	8997206
chh	total_c	7992237
chh	total_t	23274449
chh	max_depth	485
chh	mutations	9272340
chh	called_meth	22964
chh	called_unmeth	1179819
chh	mean_agg	2533030
chh	coverage	31266686
chh	sites_covered_fraction	0.101254
chh	mean_depth	0.351872
chh	mean_depth_covered	3.47516
chh	mean_meth	0.281535
chh	mean_meth_weighted	0.255615
chh	fractional_meth	0.019092
##	##	##
ccg	total_sites	2413680
ccg	sites_covered	237743
ccg	total_c	212934
ccg	total_t	508491
ccg	max_depth	416
ccg	mutations	238523
ccg	called_meth	1225
ccg	called_unmeth	23604
ccg	mean_agg	76916.5
ccg	coverage	721425
ccg	sites_covered_fraction	0.0984981
ccg	mean_depth	0.29889
ccg	mean_depth_covered	3.03447
ccg	mean_meth	0.323528
ccg	mean_meth_weighted	0.295158
ccg	fractional_meth	0.049337
#####	##	###
cxg	total_sites	13336850
cxg	sites_covered	1443031
cxg	total_c	1465871
cxg	total_t	3297726
cxg	max_depth	379
cxg	mutations	1414345
cxg	called_meth	18697
cxg	called_unmeth	158644
cxg	mean_agg	481493
cxg	coverage	4763597
cxg	sites_covered_fraction	0.108199
cxg	mean_depth	0.357176
cxg	mean_depth_covered	3.30111
cxg	mean_meth	0.333668
cxg	mean_meth_weighted	0.307724
cxg	fractional_meth	0.10543
Table S10. Summary of DNA methylation detection for haplotype 1 reads from DNMTools

[truncated: 6 more sheets: Table S11, Table S12, Table S13, Table S14, Table S15, Table S17]
